# Supplementary material for: Crystal structure of di-μ-chlorido-bis­(chlorido­{N 1,N 1-diethyl-N 4-[(pyridin-2-yl-κN)methyl­idene]benzene-1,4-di­amine-κN 4}mercury(II))
Source: Acta Crystallogr E Crystallogr Commun. 2017 May 5;73(Pt 6):809–12. doi: 10.1107/S2056989017005874 (PMC5458297; doi:10.1107/S2056989017005874)
Supplement: Supplementary file 1 [file e-73-00809-sup1.cif]

##############################################################################
#                                                                            #
# This CIF contains the data in a paper accepted for publication in          #
# Acta Crystallographica Section E. It conforms to the requirements of       #
# Notes for Authors for Acta Crystallographica Section E, and has been       #
# peer reviewed under the auspices of the IUCr Commission on Journals.       #
#                                                                            #
# Full details of the Crystallographic Information File format               #
# are given in the paper "The Crystallographic Information File (CIF):       #
# a New Standard Archive File for Crystallography" by S. R. Hall, F. H.      #
# Allen and I. D. Brown [Acta Cryst. (1991), A47, 655-685].                  #
#                                                                            #
# The current version of the core CIF dictionary is obtainable from          #
# ftp://ftp.iucr.org/pub/cif_core.dic.                                       #
#                                                                            #
# Software is freely available for graphical display of the structure(s)     #
# in this CIF. For information consult the CIF software page                 #
# http://www.iucr.org/resources/cif/software.                                #
#                                                                            #
# This file may be used for bona fide research purposes within the           #
# scientific community so long as proper attribution is given to the journal # 
# article from which it was obtained.                                        #
#                                                                            #
##############################################################################
data_I
_database_code_depnum_ccdc_archive 'CCDC 1531593'
_audit_creation_method     'SHELXL-2016/6'
_journal_date_recd_electronic     2017-02-18
_journal_date_accepted     2017-04-19
_journal_name_full     'Acta Crystallographica, Section E'
_journal_year     2017
_journal_volume     73
_journal_issue      6
_journal_page_first     809
_journal_page_last     812
_journal_paper_category     GM
_journal_paper_doi     10.1107/S2056989017005874
_journal_coeditor_code     ZS2377
_publ_contact_author_name     'Goleva, Kateryna'
_publ_contact_author_address
;
Department of Chemistry
Taras Shevchenko National University of Kyiv
64, Vladimirska Str.
Kiev 01601
Ukraine
;
_publ_contact_author_email
;
ekaterina_goleva@list.ru
;
_publ_contact_author_fax     ?
_publ_contact_author_phone     ?
_publ_section_title
;\
Crystal structure of
di-\m-chlorido-bis(chlorido{<i>N</i>^1^,<i>N</i>^1^-diethyl-<i>N</i>^4^-\
[(pyridin-2-yl-\k<i>N</i>)methylidene]benzene-1,4-diamine-\k<i>N</i>^4^}\
mercury(II))
;
_publ_section_title_footnote     .
loop_
    _publ_author_name
    _publ_author_footnote
    _publ_author_address
    'Faizi, Md. Serajul Haque' .
;
Department of Chemistry, College of Science, Sultan Qaboos University,
PO Box 36 Al-Khod 123, Muscat, Sultanate of Oman
;
    'Dege, Necmi' .
;
Ondokuz May\?is University, Arts and Sciences Faculty, Department of Physics,
55139 Samsun,
Turkey
;
    'Goleva, Kateryna' .
;
Department of Chemistry
Taras Shevchenko National University of Kyiv
64, Vladimirska Str.,
Kiev 01601
Ukraine
;
_publ_section_synopsis
;\
The title dinuclear mercury(II) complex, [Hg~2~Cl~4~(C~16~H~19~N~3~)~2~],
synthesized from the pyridine-derived Schiff base
(<i>E</i>)-<i>N</i>^1^,<i>N</i>^1^-diethyl-<i>N</i>^4^-[(pyridin-2-yl)\
methylidene]benzene-1,4-diamine (DPMBD), has inversion symmetry with the
five-coordinated Hg^II^ centres having distorted square-pyramidal
stereochemistry comprising two N-atom donors from a bidentate chelate BPMBD
ligand and three Cl-atom donors, one monodentate and two bridging.
;
_chemical_name_systematic
;\
Di-\m-chlorido-bis(chlorido{<i>N</i>^1^,<i>N</i>^1^-diethyl-<i>N</i>^4^-\
[(pyridin-2-yl-\k<i>N</i>)methylidene]benzene-1,4-diamine-\
\k<i>N</i>^4^}mercury(II))
;
_chemical_name_common     ?
_chemical_formula_moiety     'C32 H38 Cl4 Hg2 N6'
_chemical_formula_sum     'C32 H38 Cl4 Hg2 N6'
_chemical_formula_iupac     '[Hg2 Cl4 (C16 H19 N3)2]'
_chemical_formula_weight     1049.66
_chemical_melting_point     ?
_shelx_space_group_comment
;
The symmetry employed for this SHELXL refinement is uniquely defined
by the following loop, which should always be used as a source of
symmetry information in preference to the above space-group names.
They are only intended as comments.
;
_space_group_crystal_system     triclinic
_space_group_name_H-M_alt     'P -1'
_space_group_name_Hall     '-P 1'
loop_
    _space_group_symop_operation_xyz
    'x, y, z'
    '-x, -y, -z'
_cell_length_a     8.329(3)
_cell_length_b     8.565(3)
_cell_length_c     12.936(4)
_cell_angle_alpha     89.043(8)
_cell_angle_beta     81.107(7)
_cell_angle_gamma     84.206(7)
_cell_volume     907.1(5)
_cell_formula_units_Z     1
_cell_measurement_reflns_used     3407
_cell_measurement_theta_min     2.74
_cell_measurement_theta_max     26.56
_cell_measurement_temperature     100(2)
_exptl_crystal_description     needle
_exptl_crystal_colour     red
_exptl_crystal_size_max     0.200
_exptl_crystal_size_mid     0.150
_exptl_crystal_size_min     0.120
_exptl_crystal_density_diffrn     1.921
_exptl_crystal_density_meas     ?
_exptl_crystal_density_method     ?
_exptl_crystal_F_000     500
_exptl_absorpt_coefficient_mu     8.778
_exptl_absorpt_correction_type     multi-scan
_exptl_absorpt_process_details
;
(SADABS; Bruker, 2003)
;
_shelx_estimated_absorpt_T_min     0.273
_shelx_estimated_absorpt_T_max     0.419
_exptl_absorpt_correction_T_min     0.9444
_exptl_absorpt_correction_T_max     0.9810
_diffrn_ambient_temperature     100(2)
_diffrn_radiation_type     'MoK\a'
_diffrn_radiation_wavelength     0.71073
_diffrn_radiation_source     'sealed tube'
_diffrn_radiation_monochromator     'graphite'
_diffrn_measurement_device_type     'Bruker APEXII CCD'
_diffrn_measurement_method     '\f and \w scans'
_diffrn_detector_area_resol_mean     ?
_diffrn_reflns_number     6272
_diffrn_reflns_av_R_equivalents     0.0372
_diffrn_reflns_theta_min     2.390
_diffrn_reflns_theta_max     25.499
_diffrn_reflns_theta_full     25.242
_diffrn_measured_fraction_theta_max     0.977
_diffrn_measured_fraction_theta_full     0.977
_diffrn_reflns_limit_h_min     -10
_diffrn_reflns_limit_h_max     10
_diffrn_reflns_limit_k_min     -7
_diffrn_reflns_limit_k_max     10
_diffrn_reflns_limit_l_min     -15
_diffrn_reflns_limit_l_max     15
_refine_special_details     ?
_reflns_number_total     3303
_reflns_number_gt     2779
_reflns_threshold_expression     'I > 2\s(I)'
_refine_ls_structure_factor_coef     Fsqd
_refine_ls_matrix_type     full
_refine_ls_R_factor_all     0.0648
_refine_ls_R_factor_gt     0.0540
_refine_ls_wR_factor_gt     0.1446
_refine_ls_wR_factor_ref     0.1556
_refine_ls_goodness_of_fit_ref     1.061
_refine_ls_restrained_S_all     1.083
_refine_ls_number_reflns     3303
_refine_ls_number_parameters     158
_refine_ls_number_restraints     57
_refine_ls_hydrogen_treatment     constr
_refine_ls_weighting_scheme     calc
_refine_ls_weighting_details
              'w=1/[\s^2^(Fo^2^)+(0.0936P)^2^+2.7873P] where P=(Fo^2^+2Fc^2^)/3'
_atom_sites_solution_hydrogens     geom
_atom_sites_solution_primary     ?
_atom_sites_solution_secondary     ?
_refine_ls_shift/su_max     0.000
_refine_ls_shift/su_mean     0.000
_refine_diff_density_max     2.555
_refine_diff_density_min     -2.432
_refine_ls_extinction_method
;
SHELXL2016 (Sheldrick, 2015)
;
_refine_ls_extinction_coef     0.0154(18)
_refine_ls_extinction_expression
                                  'Fc^*^=kFc[1+0.001xFc^2^\l^3^/sin(2\q)]^-1/4^'
loop_
    _atom_type_symbol
    _atom_type_description
    _atom_type_scat_dispersion_real
    _atom_type_scat_dispersion_imag
    _atom_type_scat_source
    'C' 'C' 0.0033 0.0016
                         'International Tables Vol C Tables 4.2.6.8 and 6.1.1.4'
    'H' 'H' 0.0000 0.0000
                         'International Tables Vol C Tables 4.2.6.8 and 6.1.1.4'
    'Hg' 'Hg' -2.3894 9.2266
                         'International Tables Vol C Tables 4.2.6.8 and 6.1.1.4'
    'N' 'N' 0.0061 0.0033
                         'International Tables Vol C Tables 4.2.6.8 and 6.1.1.4'
    'Cl' 'Cl' 0.1484 0.1585
                         'International Tables Vol C Tables 4.2.6.8 and 6.1.1.4'
_computing_data_collection
;
APEX2 (Bruker, 2003)
;
_computing_cell_refinement
;
SAINT (Bruker, 2003)
;
_computing_data_reduction
;
SAINT (Bruker, 2003)
;
_computing_structure_solution
;
SHELXS97 (Sheldrick, 2008)
;
_computing_structure_refinement
;
SHELXL2016 (Sheldrick, 2015)
;
_computing_molecular_graphics
;
DIAMOND (Brandenberg & Putz, 2006)
;
_computing_publication_material
;
DIAMOND (Brandenberg & Putz, 2006)
;
loop_
    _atom_site_type_symbol
    _atom_site_label
    _atom_site_fract_x
    _atom_site_fract_y
    _atom_site_fract_z
    _atom_site_U_iso_or_equiv
    _atom_site_adp_type
    _atom_site_calc_flag
    _atom_site_occupancy
    _atom_site_disorder_assembly
    _atom_site_disorder_group
    Hg Hg1 0.81436(5) 0.66012(4) 0.57709(3) 0.0580(3) Uani d 1 . .
    Cl Cl1 0.8912(3) 0.3764(3) 0.5896(2) 0.0565(6) Uani d 1 . .
    Cl Cl2 0.8896(4) 0.8431(4) 0.6955(3) 0.0756(8) Uani d 1 . .
    N N2 0.5206(9) 0.6438(8) 0.5996(6) 0.0418(16) Uani d 1 . .
    N N1 0.7065(10) 0.8114(9) 0.4494(7) 0.0486(18) Uani d 1 . .
    C C5 0.5464(11) 0.8065(10) 0.4459(7) 0.0425(19) Uani d 1 . .
    C C7 0.4285(19) 0.564(2) 0.6811(12) 0.0965(13) Uani d 1 . .
    C C6 0.4541(11) 0.7127(10) 0.5239(7) 0.045(2) Uani d 1 . .
    H H6 0.345407 0.701618 0.519674 0.054 Uiso calc 1 . .
    C C4 0.4711(14) 0.8919(12) 0.3733(8) 0.054(2) Uani d 1 . .
    H H4 0.361040 0.884616 0.371099 0.064 Uiso calc 1 . .
    C C8 0.2645(12) 0.5445(14) 0.6857(8) 0.060(3) Uani d 1 . .
    H H8 0.207736 0.588526 0.634069 0.072 Uiso calc 1 . .
    C C2 0.7167(15) 0.9953(13) 0.3116(9) 0.062(3) Uani d 1 . .
    H H2 0.776639 1.064049 0.268772 0.075 Uiso calc 1 . .
    C C10 0.266(2) 0.389(2) 0.8458(13) 0.1012(7) Uani d 1 . .
    C C1 0.7883(14) 0.9042(13) 0.3803(10) 0.062(3) Uani d 1 . .
    H H1 0.899938 0.905612 0.379875 0.075 Uiso calc 1 . .
    C C12 0.505(2) 0.498(2) 0.7587(12) 0.1012(7) Uani d 1 . .
    H H12 0.613677 0.512565 0.760116 0.121 Uiso calc 1 . .
    N N3 0.1794(12) 0.3036(16) 0.9288(8) 0.1012(9) Uani d 1 . .
    C C3 0.5551(16) 0.9872(13) 0.3044(9) 0.063(3) Uani d 1 . .
    H H3 0.505047 1.044522 0.254433 0.075 Uiso calc 1 . .
    C C9 0.186(2) 0.462(2) 0.7646(13) 0.1012(7) Uani d 1 . .
    H H9 0.075706 0.452541 0.766178 0.121 Uiso calc 1 . .
    C C11 0.424(2) 0.409(2) 0.8348(13) 0.1012(7) Uani d 1 . .
    H H11 0.484613 0.359696 0.882884 0.121 Uiso calc 1 . .
    C C15 0.2584(16) 0.2780(17) 1.0150(10) 0.1012(7) Uani d 1 . .
    H H15A 0.182347 0.272105 1.079438 0.121 Uiso calc 1 . .
    H H15B 0.331868 0.357020 1.021477 0.121 Uiso calc 1 . .
    C C16 0.3500(18) 0.1193(16) 0.9831(12) 0.1012(7) Uani d 1 . .
    H H16A 0.413710 0.082530 1.036072 0.152 Uiso calc 1 . .
    H H16B 0.273224 0.045619 0.975182 0.152 Uiso calc 1 . .
    H H16C 0.420937 0.129507 0.917922 0.152 Uiso calc 1 . .
    C C13 0.0131(13) 0.3113(19) 0.9350(12) 0.1012(7) Uani d 1 . .
    H H13A -0.023986 0.413409 0.909047 0.121 Uiso calc 1 . .
    H H13B -0.033164 0.307139 1.008496 0.121 Uiso calc 1 . .
    C C14 -0.059(2) 0.1883(19) 0.8782(12) 0.1012(7) Uani d 1 . .
    H H14A -0.176271 0.208254 0.889439 0.152 Uiso calc 1 . .
    H H14B -0.019235 0.192811 0.804657 0.152 Uiso calc 1 . .
    H H14C -0.028458 0.086028 0.904586 0.152 Uiso calc 1 . .
loop_
    _atom_site_aniso_label
    _atom_site_aniso_U_11
    _atom_site_aniso_U_22
    _atom_site_aniso_U_33
    _atom_site_aniso_U_12
    _atom_site_aniso_U_13
    _atom_site_aniso_U_23
    Hg1 0.0436(3) 0.0551(3) 0.0792(4) -0.00681(18) -0.0217(2) 0.0087(2)
    Cl1 0.0404(12) 0.0548(13) 0.0761(16) -0.0047(10) -0.0161(11) 0.0139(11)
    Cl2 0.0711(19) 0.0739(18) 0.089(2) -0.0146(15) -0.0278(16) -0.0072(15)
    N2 0.039(4) 0.037(4) 0.052(4) -0.007(3) -0.010(3) 0.000(3)
    N1 0.042(4) 0.041(4) 0.065(5) -0.007(3) -0.012(4) -0.004(3)
    C5 0.040(5) 0.039(4) 0.049(5) -0.001(4) -0.012(4) -0.010(4)
    C7 0.080(2) 0.124(2) 0.089(2) -0.025(2) -0.018(2) 0.032(2)
    C6 0.039(5) 0.042(4) 0.057(5) -0.005(4) -0.018(4) -0.007(4)
    C4 0.056(6) 0.054(6) 0.053(5) 0.000(5) -0.022(5) 0.002(4)
    C8 0.038(5) 0.087(8) 0.058(6) -0.011(5) -0.012(4) 0.020(5)
    C2 0.073(8) 0.052(6) 0.060(6) -0.010(5) -0.003(5) 0.007(5)
    C10 0.0849(13) 0.1288(13) 0.0928(13) -0.0231(13) -0.0184(12) 0.0329(13)
    C1 0.046(6) 0.056(6) 0.083(7) -0.009(5) -0.005(5) 0.009(5)
    C12 0.0849(13) 0.1288(13) 0.0928(13) -0.0231(13) -0.0184(12) 0.0329(13)
    N3 0.0848(16) 0.1290(17) 0.0927(15) -0.0230(16) -0.0183(15) 0.0330(16)
    C3 0.077(8) 0.049(5) 0.064(6) 0.003(5) -0.018(6) 0.002(5)
    C9 0.0849(13) 0.1288(13) 0.0928(13) -0.0231(13) -0.0184(12) 0.0329(13)
    C11 0.0849(13) 0.1288(13) 0.0928(13) -0.0231(13) -0.0184(12) 0.0329(13)
    C15 0.0849(13) 0.1288(13) 0.0928(13) -0.0231(13) -0.0184(12) 0.0329(13)
    C16 0.0849(13) 0.1288(13) 0.0928(13) -0.0231(13) -0.0184(12) 0.0329(13)
    C13 0.0849(13) 0.1288(13) 0.0928(13) -0.0231(13) -0.0184(12) 0.0329(13)
    C14 0.0849(13) 0.1288(13) 0.0928(13) -0.0231(13) -0.0184(12) 0.0329(13)
_geom_special_details
;
 All esds (except the esd in the dihedral angle between two l.s. planes)
 are estimated using the full covariance matrix.  The cell esds are taken
 into account individually in the estimation of esds in distances, angles
 and torsion angles; correlations between esds in cell parameters are only
 used when they are defined by crystal symmetry.  An approximate (isotropic)
 treatment of cell esds is used for estimating esds involving l.s. planes.
;
loop_
    _geom_bond_atom_site_label_1
    _geom_bond_atom_site_label_2
    _geom_bond_site_symmetry_1
    _geom_bond_site_symmetry_2
    _geom_bond_distance
    _geom_bond_publ_flag
    Hg1 Cl1 . . 2.459(3) no
    Hg1 Cl2 . . 2.402(4) no
    Hg1 N1 . . 2.317(9) no
    Hg1 N2 . . 2.437(8) no
    Hg1 Cl1 . 2_766 2.999(3) no
    N1 C1 . . 1.339(15) no
    N1 C5 . . 1.346(13) no
    N2 C6 . . 1.302(12) no
    N2 C7 . . 1.414(18) no
    N3 C10 . . 1.43(2) no
    N3 C13 . . 1.370(15) no
    N3 C15 . . 1.384(17) no
    C1 C2 . . 1.342(17) no
    C2 C3 . . 1.372(19) no
    C3 C4 . . 1.360(16) no
    C4 C5 . . 1.370(14) no
    C5 C6 . . 1.453(13) no
    C7 C8 . . 1.385(19) no
    C7 C12 . . 1.36(2) no
    C8 C9 . . 1.35(2) no
    C9 C10 . . 1.43(2) no
    C10 C11 . . 1.33(2) no
    C11 C12 . . 1.37(2) no
    C13 C14 . . 1.52(2) no
    C15 C16 . . 1.52(2) no
    C1 H1 . . 0.9300 no
    C2 H2 . . 0.9300 no
    C3 H3 . . 0.9300 no
    C4 H4 . . 0.9300 no
    C6 H6 . . 0.9300 no
    C8 H8 . . 0.9300 no
    C9 H9 . . 0.9300 no
    C11 H11 . . 0.9300 no
    C12 H12 . . 0.9300 no
    C13 H13A . . 0.9700 no
    C13 H13B . . 0.9700 no
    C14 H14A . . 0.9600 no
    C14 H14B . . 0.9600 no
    C14 H14C . . 0.9600 no
    C15 H15A . . 0.9700 no
    C15 H15B . . 0.9700 no
    C16 H16A . . 0.9600 no
    C16 H16B . . 0.9600 no
    C16 H16C . . 0.9600 no
loop_
    _geom_angle_atom_site_label_1
    _geom_angle_atom_site_label_2
    _geom_angle_atom_site_label_3
    _geom_angle_site_symmetry_1
    _geom_angle_site_symmetry_2
    _geom_angle_site_symmetry_3
    _geom_angle
    _geom_angle_publ_flag
    Cl1 Hg1 Cl2 . . . 121.69(10) no
    Cl1 Hg1 N1 . . . 131.9(2) no
    Cl1 Hg1 N2 . . . 96.06(17) no
    Cl1 Hg1 Cl1 . . 2_766 79.90(8) no
    Cl2 Hg1 N1 . . . 105.7(2) no
    Cl2 Hg1 N2 . . . 112.60(19) no
    Cl1 Hg1 Cl2 2_766 . . 102.68(10) no
    N1 Hg1 N2 . . . 71.2(3) no
    Cl1 Hg1 N1 2_766 . . 82.2(2) no
    Cl1 Hg1 N2 2_766 . . 140.17(19) no
    Hg1 Cl1 Hg1 . . 2_766 100.10(8) no
    Hg1 N1 C1 . . . 125.9(7) no
    Hg1 N1 C5 . . . 116.6(6) no
    C1 N1 C5 . . . 117.5(9) no
    Hg1 N2 C6 . . . 112.2(6) no
    Hg1 N2 C7 . . . 125.9(8) no
    C6 N2 C7 . . . 121.8(10) no
    C10 N3 C13 . . . 117.2(12) no
    C10 N3 C15 . . . 114.4(11) no
    C13 N3 C15 . . . 123.0(11) no
    N1 C1 C2 . . . 123.0(11) no
    C1 C2 C3 . . . 120.1(11) no
    C2 C3 C4 . . . 117.3(11) no
    C3 C4 C5 . . . 120.9(11) no
    N1 C5 C4 . . . 121.0(9) no
    N1 C5 C6 . . . 118.1(8) no
    C4 C5 C6 . . . 120.8(9) no
    N2 C6 C5 . . . 121.3(8) no
    N2 C7 C8 . . . 124.1(13) no
    N2 C7 C12 . . . 118.6(14) no
    C8 C7 C12 . . . 117.2(14) no
    C7 C8 C9 . . . 120.6(12) no
    C8 C9 C10 . . . 122.8(15) no
    N3 C10 C9 . . . 121.5(14) no
    N3 C10 C11 . . . 125.2(15) no
    C9 C10 C11 . . . 113.3(15) no
    C10 C11 C12 . . . 125.2(16) no
    C7 C12 C11 . . . 120.7(16) no
    N3 C13 C14 . . . 118.6(13) no
    N3 C15 C16 . . . 98.2(11) no
    N1 C1 H1 . . . 118.00 no
    C2 C1 H1 . . . 118.00 no
    C1 C2 H2 . . . 120.00 no
    C3 C2 H2 . . . 120.00 no
    C2 C3 H3 . . . 121.00 no
    C4 C3 H3 . . . 121.00 no
    C3 C4 H4 . . . 120.00 no
    C5 C4 H4 . . . 120.00 no
    N2 C6 H6 . . . 119.00 no
    C5 C6 H6 . . . 119.00 no
    C7 C8 H8 . . . 120.00 no
    C9 C8 H8 . . . 120.00 no
    C8 C9 H9 . . . 119.00 no
    C10 C9 H9 . . . 119.00 no
    C10 C11 H11 . . . 118.00 no
    C12 C11 H11 . . . 117.00 no
    C7 C12 H12 . . . 120.00 no
    C11 C12 H12 . . . 120.00 no
    N3 C13 H13A . . . 108.00 no
    N3 C13 H13B . . . 108.00 no
    C14 C13 H13A . . . 108.00 no
    C14 C13 H13B . . . 108.00 no
    H13A C13 H13B . . . 107.00 no
    C13 C14 H14A . . . 109.00 no
    C13 C14 H14B . . . 110.00 no
    C13 C14 H14C . . . 110.00 no
    H14A C14 H14B . . . 109.00 no
    H14A C14 H14C . . . 109.00 no
    H14B C14 H14C . . . 110.00 no
    N3 C15 H15A . . . 112.00 no
    N3 C15 H15B . . . 112.00 no
    C16 C15 H15A . . . 112.00 no
    C16 C15 H15B . . . 112.00 no
    H15A C15 H15B . . . 110.00 no
    C15 C16 H16A . . . 109.00 no
    C15 C16 H16B . . . 109.00 no
    C15 C16 H16C . . . 109.00 no
    H16A C16 H16B . . . 109.00 no
    H16A C16 H16C . . . 109.00 no
    H16B C16 H16C . . . 109.00 no
loop_
    _geom_torsion_atom_site_label_1
    _geom_torsion_atom_site_label_2
    _geom_torsion_atom_site_label_3
    _geom_torsion_atom_site_label_4
    _geom_torsion_site_symmetry_1
    _geom_torsion_site_symmetry_2
    _geom_torsion_site_symmetry_3
    _geom_torsion_site_symmetry_4
    _geom_torsion
    _geom_torsion_publ_flag
    Cl2 Hg1 Cl1 Hg1 . . . 2_766 -98.74(12) no
    N1 Hg1 Cl1 Hg1 . . . 2_766 69.9(3) no
    N2 Hg1 Cl1 Hg1 . . . 2_766 139.95(19) no
    Cl1 Hg1 Cl1 Hg1 2_766 . . 2_766 0.00(7) no
    Cl1 Hg1 N1 C1 . . . . -104.6(8) no
    Cl1 Hg1 N1 C5 . . . . 76.4(7) no
    Cl2 Hg1 N1 C1 . . . . 65.4(9) no
    Cl2 Hg1 N1 C5 . . . . -113.6(6) no
    N2 Hg1 N1 C1 . . . . 174.4(9) no
    N2 Hg1 N1 C5 . . . . -4.6(6) no
    Cl1 Hg1 N1 C1 2_766 . . . -35.7(8) no
    Cl1 Hg1 N1 C5 2_766 . . . 145.3(7) no
    Cl1 Hg1 N2 C6 . . . . -125.6(6) no
    Cl1 Hg1 N2 C7 . . . . 51.6(10) no
    Cl2 Hg1 N2 C6 . . . . 106.4(6) no
    Cl2 Hg1 N2 C7 . . . . -76.5(10) no
    N1 Hg1 N2 C6 . . . . 6.7(6) no
    N1 Hg1 N2 C7 . . . . -176.1(10) no
    Cl1 Hg1 N2 C6 2_766 . . . -44.1(7) no
    Cl1 Hg1 N2 C7 2_766 . . . 133.1(9) no
    Cl1 Hg1 Cl1 Hg1 . . 2_766 2_766 0.00(9) no
    Cl2 Hg1 Cl1 Hg1 . . 2_766 2_766 120.45(11) no
    N1 Hg1 Cl1 Hg1 . . 2_766 2_766 -135.1(2) no
    N2 Hg1 Cl1 Hg1 . . 2_766 2_766 -87.4(3) no
    Hg1 N1 C1 C2 . . . . -176.5(9) no
    C5 N1 C1 C2 . . . . 2.6(16) no
    Hg1 N1 C5 C4 . . . . 179.9(7) no
    Hg1 N1 C5 C6 . . . . 2.3(10) no
    C1 N1 C5 C4 . . . . 0.8(14) no
    C1 N1 C5 C6 . . . . -176.9(9) no
    Hg1 N2 C6 C5 . . . . -8.5(10) no
    C7 N2 C6 C5 . . . . 174.3(10) no
    Hg1 N2 C7 C8 . . . . -173.5(10) no
    Hg1 N2 C7 C12 . . . . 4.6(19) no
    C6 N2 C7 C8 . . . . 3(2) no
    C6 N2 C7 C12 . . . . -178.5(12) no
    C13 N3 C10 C9 . . . . -8(2) no
    C13 N3 C10 C11 . . . . 172.1(16) no
    C15 N3 C10 C9 . . . . -162.9(15) no
    C15 N3 C10 C11 . . . . 17(2) no
    C10 N3 C13 C14 . . . . 91.1(18) no
    C15 N3 C13 C14 . . . . -116.5(16) no
    C10 N3 C15 C16 . . . . -92.0(14) no
    C13 N3 C15 C16 . . . . 114.9(15) no
    N1 C1 C2 C3 . . . . -5.1(18) no
    C1 C2 C3 C4 . . . . 4.0(17) no
    C2 C3 C4 C5 . . . . -0.7(16) no
    C3 C4 C5 N1 . . . . -1.7(15) no
    C3 C4 C5 C6 . . . . 175.9(9) no
    N1 C5 C6 N2 . . . . 4.7(13) no
    C4 C5 C6 N2 . . . . -173.0(9) no
    N2 C7 C8 C9 . . . . 177.8(14) no
    C12 C7 C8 C9 . . . . 0(2) no
    N2 C7 C12 C11 . . . . -174.8(14) no
    C8 C7 C12 C11 . . . . 3(2) no
    C7 C8 C9 C10 . . . . -1(2) no
    C8 C9 C10 N3 . . . . 179.4(14) no
    C8 C9 C10 C11 . . . . -1(2) no
    N3 C10 C11 C12 . . . . -176.2(16) no
    C9 C10 C11 C12 . . . . 4(3) no
    C10 C11 C12 C7 . . . . -6(3) no
loop_
    _geom_hbond_atom_site_label_D
    _geom_hbond_atom_site_label_H
    _geom_hbond_atom_site_label_A
    _geom_hbond_site_symmetry_A
    _geom_hbond_distance_DH
    _geom_hbond_distance_HA
    _geom_hbond_distance_DA
    _geom_hbond_angle_DHA
    _geom_hbond_publ_flag
    C6 H6 Cl1 2_666 0.93 2.74 3.578(9) 151 yes
    C1 H1 Cl1 2_766 0.93 2.89 3.471(12) 122 yes
    C1 H1 Cl2 2_776 0.93 2.97 3.623(11) 129 yes
_shelx_hkl_file
;
  -2   0   0  267.51   12.64
   2   0   0  267.85   12.63
  -3   0   0 1000.00   46.49
   3   0   0  979.52   46.49
  -4   0   0    0.46    0.35
  -5   0   0   91.49    4.63
  -6   0   0   70.35    3.78
  -7   0   0    5.77    1.10
   7   0   0    6.06    0.90
   7   0   0    6.68    1.16
  -8   0   0   62.74    3.77
   8   0   0   60.96    3.49
   8   0   0   56.72    3.84
  -9   0   0    2.89    1.67
   9   0   0    0.99    1.20
   9   0   0    1.80    1.52
 -10   0   0   16.31    2.51
  10   0   0   14.52    2.47
  10   0   0   20.02    2.56
  10  -1   0   29.23    3.74
 -10   1   0   25.48    3.12
   9  -1   0   10.30    1.48
   9  -1   0    8.92    1.87
  -9   1   0   12.03    1.94
   8  -1   0   23.70    1.96
   8  -1   0   24.36    2.46
  -8   1   0   23.28    2.42
   7  -1   0  120.77    6.64
   7  -1   0  129.72    6.22
  -7   1   0  119.35    6.41
   6  -1   0    7.55    1.03
  -6   1   0    6.92    0.91
   5  -1   0  187.58    9.41
  -5   1   0  184.03    9.08
   4  -1   0  306.48   14.89
  -4   1   0  295.19   14.37
   3  -1   0   24.85    1.38
   3  -1   0   25.66    1.54
  -3   1   0   26.43    1.47
   2  -1   0  498.29   23.83
   2  -1   0  506.70   24.68
   2  -1   0  532.08   23.90
  -2   1   0  492.08   24.67
  -2   1   0  498.31   23.84
   1  -1   0  424.95   23.34
   1  -1   0  457.95   22.65
   1  -1   0  507.38   22.57
  -1   1   0  491.49   22.57
  -1   1   0  519.10   22.65
   0   1   0  373.37   17.36
   0   1   0  365.82   17.44
  -1  -1   0  816.95   38.79
  -1  -1   0  847.08   39.02
   1   1   0  799.92   38.80
   1   1   0  845.91   39.02
   2   1   0   65.03    3.17
   2   1   0   62.43    3.10
  -3  -1   0  719.78   33.66
   3   1   0  712.36   33.64
  -4  -1   0  378.46   17.80
   4   1   0  372.78   17.92
  -5  -1   0    7.13    0.87
   5   1   0    8.47    0.89
  -6  -1   0  193.95    9.48
   6   1   0  193.85    9.51
  -7  -1   0   70.18    3.84
   7   1   0   68.41    3.82
  -8  -1   0    6.99    1.37
   8   1   0    7.90    1.27
  -9  -1   0   49.84    3.54
   9   1   0   46.29    3.22
   9   1   0   46.98    3.64
  10   1   0    1.64    1.68
  10   1   0    3.93    1.98
  11   1   0    8.27    2.62
  10  -2   0    8.41    2.68
 -10   2   0   11.50    2.59
   9  -2   0   24.26    2.82
  -9   2   0   23.01    2.90
   8  -2   0    2.42    1.59
   8  -2   0    2.43    0.92
  -8   2   0    0.58    1.29
   7  -2   0   97.80    5.67
  -7   2   0   99.06    5.38
   6  -2   0  224.46   11.17
  -6   2   0  211.52   10.74
   5  -2   0    1.13    0.84
  -5   2   0   -0.37    0.52
   4  -2   0  456.74   22.50
   4  -2   0  452.40   21.65
  -4   2   0  459.30   21.70
   3  -2   0  355.26   17.79
   3  -2   0  359.85   18.47
  -3   2   0  409.61   17.85
   2  -2   0    9.50    0.68
   2  -2   0    9.74    0.80
  -2   2   0    8.67    0.95
  -2   2   0   10.89    0.66
  -2   2   0   10.39    0.74
   1  -2   0  490.89   23.86
   1  -2   0  520.80   23.14
   1  -2   0  454.26   23.08
  -1   2   0  467.09   23.88
  -1   2   0  506.77   23.09
  -1   2   0  498.35   23.16
   0  -2   0  183.27    8.84
   0  -2   0  169.32    8.81
   0   2   0  193.83    8.85
   0   2   0  195.23    8.82
  -1  -2   0   19.90    1.20
   1   2   0   23.39    1.21
   1   2   0   23.55    1.16
  -2  -2   0  259.05   12.43
   2   2   0  268.58   12.56
   2   2   0  259.86   12.44
   3   2   0   37.94    1.97
   3   2   0   39.27    2.07
   3   2   0   37.14    1.97
   4   2   0  410.24   19.78
   4   2   0  426.84   19.99
   5   2   0  126.42    6.20
   5   2   0  126.21    6.32
   6   2   0   47.08    2.70
   6   2   0   51.22    2.88
   7   2   0  211.82   10.34
   7   2   0  204.33   10.19
   8   2   0   36.97    2.48
   8   2   0   28.92    2.47
   9   2   0   11.63    1.77
   9   2   0   18.95    2.12
  10   2   0   38.35    3.41
  10   2   0   27.29    3.72
  10  -3   0    4.58    2.75
 -10   3   0    2.14    2.32
   9  -3   0    8.21    2.30
  -9   3   0    4.07    1.86
   8  -3   0   35.95    3.44
  -8   3   0   37.87    3.12
   7  -3   0   -0.04    1.56
  -7   3   0    1.28    1.10
   6  -3   0  105.52    5.98
  -6   3   0  107.68    5.68
   5  -3   0  130.54    7.01
  -5   3   0  135.75    6.77
   4  -3   0   14.30    1.37
   4  -3   0   12.72    1.17
  -4   3   0   15.54    1.21
   3  -3   0  427.69   20.96
   3  -3   0  399.69   20.19
  -3   3   0  453.14   20.19
  -3   3   0  423.86   20.29
   2  -3   0  174.84    8.57
   2  -3   0  189.27    8.95
  -2   3   0  186.94    8.69
  -2   3   0  167.33    8.64
   1  -3   0  100.03    5.13
  -1   3   0  108.86    5.21
  -1   3   0  109.95    5.18
   0  -3   0  456.82   23.42
   0   3   0  524.41   23.35
   0   3   0  502.72   23.44
  -1  -3   0   47.64    2.71
   1   3   0   57.28    2.68
   1   3   0   56.06    2.74
  -2  -3   0  241.05   13.27
   2   3   0  303.26   13.41
   2   3   0  294.54   13.24
  -3  -3   0  331.56   16.18
   3   3   0  357.83   16.23
   3   3   0  337.44   16.38
   4   3   0   15.21    1.12
   4   3   0   15.31    1.18
   5   3   0  239.79   11.99
   5   3   0  260.24   12.20
   6   3   0   58.48    3.16
   6   3   0   55.16    3.29
   7   3   0   27.75    2.07
   7   3   0   29.56    2.19
   8   3   0   59.26    3.72
   8   3   0   65.56    3.86
   9   3   0    3.83    1.56
   9   3   0    4.31    1.47
  10   3   0   13.88    2.28
   9  -4   0    5.82    2.35
  -9   4   0    4.40    2.11
   8  -4   0    8.57    2.10
  -8   4   0   12.12    1.96
   7  -4   0   45.07    3.53
  -7   4   0   51.04    3.44
   6  -4   0    9.88    1.61
  -6   4   0    9.39    1.35
   5  -4   0   66.93    3.86
  -5   4   0   65.49    3.79
   4  -4   0   70.69    3.73
  -4   4   0   62.41    3.65
   3  -4   0   31.85    1.92
   3  -4   0   36.65    2.17
  -3   4   0   36.99    2.17
  -3   4   0   38.86    1.99
   2  -4   0  238.45   12.13
  -2   4   0  257.82   12.23
  -2   4   0  267.89   12.27
  -1   4   0   14.01    1.02
  -1   4   0   15.64    1.07
   0   4   0  344.73   16.45
   0   4   0  345.68   16.39
   1   4   0  515.67   24.45
   1   4   0  513.52   24.28
   2   4   0   13.31    0.90
   2   4   0   13.60    1.06
   3   4   0  470.51   22.58
   3   4   0  485.64   22.85
   4   4   0  344.22   16.83
   4   4   0  364.35   17.09
   5   4   0    0.68    0.68
   5   4   0   -0.28    0.64
   6   4   0  146.34    7.63
   6   4   0  153.42    7.49
   7   4   0   24.84    2.10
   7   4   0   25.12    2.26
   8   4   0    7.04    1.49
   8   4   0    4.90    1.44
   9   4   0   18.67    2.31
  10   4   0    0.85    1.89
  -9   5   0   10.46    2.63
   8  -5   0    1.53    1.90
  -8   5   0   -0.93    1.65
   7  -5   0   17.31    2.19
  -7   5   0   18.32    2.15
   6  -5   0   55.02    3.65
  -6   5   0   55.32    3.59
   5  -5   0    2.50    1.13
  -5   5   0    3.27    1.05
   4  -5   0  102.77    5.22
  -4   5   0   96.55    5.17
  -4   5   0   91.40    4.78
  -3   5   0   78.78    4.07
  -3   5   0   80.33    4.25
  -2   5   0   41.92    2.35
  -2   5   0   37.66    2.25
  -1   5   0  276.30   13.18
  -1   5   0  272.26   13.20
   0   5   0    4.68    0.63
   0   5   0    4.36    0.62
   1   5   0  230.66   11.24
   1   5   0  233.65   11.15
   2   5   0  198.26    9.70
   2   5   0  205.53    9.88
   3   5   0    1.77    0.46
   3   5   0    2.08    0.68
   4   5   0  221.68   10.89
   4   5   0  218.71   10.57
   5   5   0  101.29    5.12
   5   5   0  101.26    5.43
   6   5   0    1.15    0.83
   6   5   0    0.95    0.92
   7   5   0   96.46    5.47
   7   5   0   96.41    5.09
   8   5   0    7.52    1.68
   9   5   0    8.19    1.98
  10   5   0   15.72    2.53
   8  -6   0   11.05    2.59
  -8   6   0    6.91    2.14
   7  -6   0    5.35    1.89
  -7   6   0    5.11    1.62
   6  -6   0   27.26    2.71
  -6   6   0   27.49    2.61
   5  -6   0   40.40    2.92
  -5   6   0   37.65    2.82
  -4   6   0   19.25    1.86
  -4   6   0   15.77    1.38
  -3   6   0  133.02    6.53
  -3   6   0  126.55    6.67
  -2   6   0  102.01    5.08
  -2   6   0   94.80    5.15
  -1   6   0   66.36    3.64
  -1   6   0   67.53    3.59
   0   6   0  260.43   12.51
   0   6   0  255.96   12.51
   1   6   0    8.58    0.96
   1   6   0    9.30    1.10
   2   6   0   26.57    1.98
   2   6   0   29.77    1.79
   3   6   0   93.40    4.75
   3   6   0   95.27    5.04
   4   6   0    8.41    0.97
   4   6   0    9.61    1.28
   5   6   0   22.32    1.98
   5   6   0   19.83    1.51
   6   6   0   34.15    2.21
   6   6   0   36.74    2.71
   7   6   0   30.85    2.84
   8   6   0   35.94    3.26
   9   6   0    3.92    2.04
  -7   7   0   15.07    2.39
  -6   7   0    4.94    1.47
  -5   7   0   24.97    2.37
  -4   7   0   15.27    1.89
  -3   7   0   33.81    2.50
  -3   7   0   31.57    2.35
  -2   7   0   95.11    5.40
  -2   7   0  108.75    5.36
  -1   7   0   18.58    1.65
  -1   7   0   16.63    1.67
   0   7   0   51.62    3.14
   0   7   0   56.33    3.14
   1   7   0  136.81    6.95
   1   7   0  135.49    6.87
   2   7   0    3.18    0.96
   2   7   0    3.64    0.81
   3   7   0   55.36    3.40
   3   7   0   55.19    3.07
   4   7   0   33.59    2.54
   4   7   0   31.62    2.03
   5   7   0    1.08    1.25
   5   7   0    2.73    0.80
   6   7   0   39.43    3.18
   7   7   0    2.80    1.62
   8   7   0   12.03    2.26
   9   7   0   14.43    2.67
  -7   8   0   10.64    2.33
  -6   8   0    6.47    1.87
  -5   8   0    1.41    1.41
  -4   8   0   19.79    2.32
  -3   8   0    7.57    1.38
  -3   8   0    3.64    1.31
  -2   8   0   10.84    1.53
  -2   8   0   12.08    1.44
  -1   8   0   38.24    2.76
  -1   8   0   43.61    2.88
   0   8   0    0.26    0.95
   0   8   0    0.28    0.98
   1   8   0   50.18    3.27
   1   8   0   54.08    3.23
   2   8   0   42.19    2.77
   2   8   0   42.77    3.04
   3   8   0    6.32    1.41
   3   8   0    5.83    1.11
   4   8   0   69.92    4.32
   4   8   0   68.09    3.81
   5   8   0   20.68    1.78
   5   8   0   19.00    2.37
   6   8   0    8.50    1.78
   7   8   0   26.42    3.20
   8   8   0    4.08    2.18
  -5   9   0    5.69    2.10
  -4   9   0    1.35    1.61
  -3   9   0   14.08    2.01
  -2   9   0    5.16    1.66
  -2   9   0    5.49    1.48
  -1   9   0    5.12    1.56
  -1   9   0    6.16    1.40
   0   9   0   22.19    2.48
   0   9   0   22.20    2.32
   1   9   0    0.26    1.12
   1   9   0    0.28    1.25
   2   9   0   25.17    2.27
   2   9   0   22.00    2.53
   3   9   0   15.54    2.08
   3   9   0   17.02    1.84
   4   9   0    7.32    1.73
   4   9   0    9.98    1.47
   5   9   0   30.35    3.10
   6   9   0    6.28    2.08
   7   9   0    7.31    2.42
  -4  10   0   -0.24    2.00
  -3  10   0    1.02    1.94
  -2  10   0   14.06    2.12
  -1  10   0   -1.74    1.70
  -1  10   0    3.35    1.57
   0  10   0    8.51    1.95
   0  10   0    6.63    1.57
   1  10   0   24.29    2.83
   1  10   0   18.41    2.21
   2  10   0   -1.45    1.42
   2  10   0    0.20    1.65
   3  10   0   11.95    2.19
   3  10   0   10.35    1.81
   4  10   0    3.27    2.03
   5  10   0    4.75    2.14
   6  10   0    7.62    2.50
  -1  11   0   11.35    2.29
   0  11   0    2.38    2.41
   0  11   0    2.81    1.94
   1  11   0    4.68    2.32
   1  11   0    4.02    1.89
   2  11   0    6.54    1.89
   2  11   0   10.33    2.39
   3  11   0   -1.35    1.98
   3  11  -1    4.56    2.25
   2  11  -1    0.84    2.15
   1  11  -1   11.14    2.39
   1  11  -1   12.15    2.28
   0  11  -1   10.99    2.48
   0  11  -1    9.80    2.14
  -1  11  -1    0.58    2.06
   6  10  -1    2.54    2.40
   5  10  -1    7.50    2.38
   4  10  -1    0.05    1.89
   3  10  -1   16.77    2.39
   2  10  -1    4.94    1.51
   2  10  -1    4.07    1.72
   1  10  -1    3.33    1.54
   1  10  -1    6.20    1.81
   0  10  -1   18.67    2.19
   0  10  -1   19.40    2.39
  -1  10  -1    2.66    1.86
  -1  10  -1    3.26    1.69
  -2  10  -1    7.51    2.02
  -3  10  -1   11.93    2.11
  -4  10  -1   -0.10    1.88
   7   9  -1   15.24    2.67
   6   9  -1    1.24    1.95
   5   9  -1   26.42    3.17
   4   9  -1   21.61    2.63
   3   9  -1    1.11    1.36
   3   9  -1   -1.83    1.06
   2   9  -1   23.22    2.21
   2   9  -1   24.63    2.55
   1   9  -1    4.64    1.50
   1   9  -1    2.67    1.18
   0   9  -1   11.56    1.83
   0   9  -1    7.62    1.44
  -1   9  -1    9.99    1.76
  -1   9  -1   11.22    1.68
  -2   9  -1   -2.63    1.44
  -2   9  -1    1.85    1.31
  -3   9  -1   17.51    2.21
  -4   9  -1    8.12    1.92
  -5   9  -1    1.00    1.68
   8   8  -1   -1.08    2.06
   7   8  -1   16.36    2.42
   6   8  -1   26.02    3.05
   5   8  -1    2.45    1.43
   4   8  -1   48.83    3.51
   4   8  -1   50.15    2.93
   3   8  -1   38.00    2.78
   3   8  -1   29.71    2.18
   2   8  -1   10.55    1.49
   2   8  -1   10.24    1.27
   1   8  -1   63.65    3.84
   1   8  -1   66.88    3.75
   0   8  -1    7.07    1.22
   0   8  -1    5.19    1.10
  -1   8  -1   30.51    2.45
  -1   8  -1   26.08    2.28
  -2   8  -1   26.17    2.36
  -2   8  -1   31.67    2.58
  -3   8  -1    1.42    1.32
  -3   8  -1   -0.67    1.15
  -4   8  -1   24.11    2.46
  -5   8  -1    6.86    1.69
  -6   8  -1    3.46    1.76
  -7   8  -1   12.00    2.54
   9   7  -1    0.46    2.00
   8   7  -1   13.12    2.23
   7   7  -1    0.49    1.35
   6   7  -1   17.65    2.00
   5   7  -1   13.19    1.70
   5   7  -1   14.38    1.28
   4   7  -1    4.49    0.80
   4   7  -1    5.47    1.29
   3   7  -1   96.59    5.15
   3   7  -1   91.04    4.76
   2   7  -1   11.93    1.20
   2   7  -1   10.10    1.33
   1   7  -1   73.28    4.03
   1   7  -1   71.18    3.85
   0   7  -1  175.95    8.67
   0   7  -1  170.24    8.59
  -1   7  -1    2.09    0.82
  -1   7  -1    3.24    0.95
  -2   7  -1   91.61    4.71
  -2   7  -1   82.11    4.73
  -3   7  -1   72.50    4.11
  -3   7  -1   73.47    4.22
  -4   7  -1    2.07    0.97
  -4   7  -1    0.62    0.97
  -5   7  -1   28.46    2.49
  -6   7  -1    9.32    1.80
  -7   7  -1    4.14    1.87
  -8   7  -1    5.08    2.29
   9   6  -1   -0.22    1.82
   8   6  -1   12.92    2.05
   7   6  -1   33.98    3.00
   6   6  -1    1.08    1.18
   5   6  -1   24.77    2.14
   5   6  -1   25.19    1.57
   4   6  -1   56.65    3.40
   4   6  -1   57.23    2.96
   3   6  -1   34.50    1.94
   3   6  -1   32.44    2.25
   2   6  -1  132.92    6.77
   2   6  -1  133.29    6.54
   1   6  -1   26.61    1.74
   1   6  -1   24.73    1.62
   0   6  -1  194.60    9.43
   0   6  -1  191.08    9.47
  -1   6  -1  175.94    8.70
  -1   6  -1  176.96    8.71
  -2   6  -1    5.28    0.91
  -2   6  -1    3.88    0.86
  -3   6  -1   80.67    4.43
  -3   6  -1   84.35    4.53
  -4   6  -1   81.61    4.19
  -4   6  -1   75.83    4.40
  -5   6  -1    3.96    0.82
  -5   6  -1    5.58    1.25
  -6   6  -1   24.82    2.35
   6  -6   1   20.94    2.46
  -7   6  -1   19.73    2.37
   7  -6   1   17.21    2.15
  -8   6  -1    6.81    2.15
  10   5  -1    4.28    2.16
   9   5  -1   15.11    2.23
   8   5  -1    0.77    1.44
   7   5  -1   72.62    4.36
   6   5  -1   50.39    3.14
   6   5  -1   48.85    2.71
   5   5  -1    8.90    0.88
   5   5  -1    7.34    1.16
   4   5  -1  287.29   13.75
   4   5  -1  276.30   13.36
   3   5  -1  103.28    5.30
   3   5  -1  101.49    4.99
   2   5  -1   26.20    1.52
   2   5  -1   27.49    1.76
   1   5  -1  408.30   19.72
   1   5  -1  416.19   19.55
   0   5  -1   44.68    2.48
   0   5  -1   45.24    2.43
  -1   5  -1  141.39    7.11
  -1   5  -1  147.43    7.13
  -2   5  -1   55.68    2.97
  -2   5  -1   52.04    2.96
  -3   5  -1    3.96    0.78
  -3   5  -1    4.29    0.82
  -4   5  -1  110.63    5.95
  -4   5  -1  117.85    5.77
   4  -5   1  116.57    6.00
  -5   5  -1    4.35    1.05
   5  -5   1    5.16    1.02
  -6   5  -1   10.15    1.55
   6  -5   1   12.18    1.59
  -7   5  -1   59.17    3.91
   7  -5   1   55.48    3.98
  -8   5  -1    2.66    1.62
   8  -5   1    1.95    1.82
  -9   5  -1    6.28    2.28
  10   4  -1    4.36    2.05
   9   4  -1   20.74    2.66
   8   4  -1   25.61    2.55
   7   4  -1    1.99    1.02
   7   4  -1    0.25    1.08
   6   4  -1  217.56   11.18
   6   4  -1  232.74   10.90
   5   4  -1   56.44    2.92
   5   4  -1   57.20    3.22
   5   4  -1   53.46    2.85
   4   4  -1   53.11    3.46
   4   4  -1   68.20    3.26
   4   4  -1   71.02    3.25
   3   4  -1  604.90   28.16
   3   4  -1  608.93   28.52
  -3  -4   1  582.77   28.21
   2   4  -1   70.09    3.25
   2   4  -1   68.10    3.41
  -2  -4   1   58.46    3.37
   1   4  -1  151.05    7.26
   1   4  -1  151.13    7.38
   0   4  -1  467.20   22.09
   0   4  -1  467.29   22.22
  -1   4  -1   48.23    2.65
  -1   4  -1   52.53    2.67
  -2   4  -1  181.17    8.93
  -2   4  -1  185.96    8.97
  -3   4  -1  115.79    5.78
  -3   4  -1  119.54    5.89
   3  -4   1  114.08    5.93
  -4   4  -1   23.23    1.51
  -4   4  -1   24.38    1.79
   4  -4   1   25.26    1.71
  -5   4  -1  108.78    5.80
   5  -4   1  112.89    5.88
  -6   4  -1    3.42    1.08
   6  -4   1    4.30    1.13
  -7   4  -1   37.25    2.69
   7  -4   1   31.51    2.99
  -8   4  -1   39.63    3.23
   8  -4   1   32.06    3.37
  -9   4  -1   -1.41    1.69
   9  -4   1   -3.81    2.17
  10   3  -1   27.51    3.24
   9   3  -1    1.85    1.44
   8   3  -1   40.46    2.91
   8   3  -1   38.70    2.76
   7   3  -1  116.78    5.95
   7   3  -1  116.65    6.17
   6   3  -1    0.95    0.64
   6   3  -1    0.01    0.78
   5   3  -1  160.75    8.89
   5   3  -1  191.73    8.66
   5   3  -1  187.87    8.72
   4   3  -1  108.40    5.37
   4   3  -1  108.03    5.18
   4   3  -1  101.78    5.10
   3   3  -1  100.85    5.02
   3   3  -1   99.21    4.82
   2   3  -1  362.46   16.41
   2   3  -1  369.84   16.66
  -2  -3   1  313.56   16.46
   1   3  -1    2.81    0.40
   1   3  -1    2.25    0.31
  -1  -3   1    2.78    0.41
   0   3  -1  491.28   22.77
   0   3  -1  475.18   22.91
  -1   3  -1  274.77   12.14
  -1   3  -1  269.67   12.19
  -1   3  -1  235.53   12.47
   1  -3   1  238.61   12.15
  -2   3  -1    4.73    0.64
  -2   3  -1    5.94    0.67
   2  -3   1    5.25    0.58
   2  -3   1    4.44    0.59
  -3   3  -1  578.86   28.95
  -3   3  -1  647.45   29.01
   3  -3   1  609.32   29.88
  -4   3  -1  173.64    8.54
   4  -3   1  173.67    8.78
  -5   3  -1   33.98    2.18
   5  -3   1   32.44    2.27
  -6   3  -1  173.43    8.54
   6  -3   1  163.84    8.80
  -7   3  -1   12.71    1.59
   7  -3   1    9.77    1.78
  -8   3  -1   21.47    2.38
   8  -3   1   17.09    2.41
  -9   3  -1   17.19    2.50
   9  -3   1   20.15    2.69
 -10   3  -1   -0.93    2.22
  10  -3   1    3.93    2.72
  10   2  -1   19.17    2.73
  10   2  -1   20.73    2.40
   9   2  -1   35.66    2.92
   9   2  -1   39.53    3.01
   8   2  -1    1.37    1.08
   8   2  -1    0.42    1.02
   8   2  -1   -2.69    4.45
   7   2  -1   98.45    5.18
   7   2  -1  102.90    5.32
   6   2  -1  137.85    6.74
   6   2  -1  135.39    6.85
   5   2  -1    4.62    0.60
   5   2  -1    3.82    0.62
   4   2  -1  249.96   11.64
   4   2  -1  237.49   11.80
   4   2  -1  247.35   11.61
   3   2  -1   73.52    3.52
   3   2  -1   74.11    3.69
   3   2  -1   70.73    3.54
   2   2  -1  140.13    6.59
   2   2  -1  134.86    6.73
  -2  -2   1  142.25    6.57
   1   2  -1  313.66   16.40
   1   2  -1  391.66   16.59
  -1  -2   1  337.33   16.42
  -1  -2   1  355.08   16.59
   0   2  -1   -0.48    0.19
   0   2  -1   -0.37    0.15
   0  -2   1    0.13    0.23
   0  -2   1   -0.12    0.17
  -1   2  -1  628.20   27.93
  -1   2  -1  547.58   28.81
  -1   2  -1  592.96   28.06
   1  -2   1  610.58   27.92
   1  -2   1  585.82   28.05
  -2   2  -1  264.84   11.66
  -2   2  -1  254.48   11.63
  -2   2  -1  231.70   11.97
   2  -2   1  251.80   11.96
   2  -2   1  215.84   11.64
  -3   2  -1  124.71    5.76
  -3   2  -1  123.43    5.67
   3  -2   1  105.92    5.72
   3  -2   1  111.77    5.93
  -4   2  -1  602.77   27.89
   4  -2   1  574.15   28.83
  -5   2  -1  101.40    5.28
   5  -2   1  104.89    5.48
  -6   2  -1   71.73    3.93
   6  -2   1   69.73    4.08
  -7   2  -1  132.81    7.05
   7  -2   1  138.86    7.35
  -8   2  -1    7.28    1.45
   8  -2   1    6.56    1.84
  -9   2  -1   19.14    2.33
   9  -2   1   16.95    2.50
 -10   2  -1   17.97    2.75
  10  -2   1   15.26    3.05
  10   1  -1   -0.81    1.67
  10   1  -1   -1.71    1.84
   9   1  -1   22.64    2.50
   9   1  -1   22.97    2.52
  -9  -1   1   26.12    2.82
   8   1  -1   19.82    2.17
   8   1  -1   23.37    2.00
  -8  -1   1   19.48    2.17
   7   1  -1    7.46    1.05
  -7  -1   1    7.46    1.14
   6   1  -1  171.25    8.39
  -6  -1   1  169.30    8.36
   5   1  -1   59.88    3.12
  -5  -1   1   58.19    3.07
   4   1  -1  242.15   11.49
  -4  -1   1  236.11   11.39
   3   1  -1  636.12   29.07
   3   1  -1  594.94   29.28
  -3  -1   1  624.34   29.08
   2   1  -1    7.15    0.52
   2   1  -1    7.14    0.43
  -2  -1   1    6.16    0.54
  -2  -1   1    7.13    0.44
   1   1  -1  475.02   22.44
   0   1  -1  378.56   18.25
   0   1  -1  398.89   18.12
   0  -1   1  381.09   18.12
  -1   1  -1   -0.38    0.16
  -1   1  -1   -0.49    0.15
  -1   1  -1   -0.61    0.19
   1  -1   1   -0.52    0.16
   1  -1   1   -0.76    0.12
   1  -1   1   -0.92    0.23
  -2   1  -1  521.37   25.64
  -2   1  -1  603.82   25.75
   2  -1   1  510.87   25.75
   2  -1   1  533.14   25.64
   2  -1   1  551.17   26.49
  -3   1  -1  243.28   11.85
   3  -1   1  249.08   11.86
   3  -1   1  253.13   12.24
  -4   1  -1   40.49    2.25
   4  -1   1   41.32    2.31
  -5   1  -1  216.01   10.44
   5  -1   1  213.29   10.76
  -6   1  -1   13.52    1.29
   6  -1   1   12.93    1.39
  -7   1  -1   86.38    4.69
   7  -1   1   83.84    4.81
  -8   1  -1   63.45    3.88
   8  -1   1   60.46    3.94
  -9   1  -1    0.39    1.55
   9  -1   1   -1.73    1.14
   9  -1   1    1.72    1.60
 -10   1  -1   25.23    2.94
  10  -1   1   24.45    3.06
  10   0  -1   20.83    2.72
 -10   0   1   17.63    2.70
   9   0  -1    0.59    1.45
   9   0  -1   -0.36    1.21
  -9   0   1   -1.87    1.62
   8   0  -1   26.88    2.02
   8   0  -1   22.13    2.29
  -8   0   1   25.30    2.41
   7   0  -1   26.61    2.10
   7   0  -1   27.11    1.79
  -7   0   1   22.01    2.03
   6   0  -1   28.16    1.72
   6   0  -1   26.19    1.98
  -6   0   1   26.15    1.79
   5   0  -1  234.73   11.27
   5   0  -1  233.39   11.76
  -5   0   1  234.76   11.30
   4   0  -1   12.61    0.86
  -4   0   1   12.02    0.90
   3   0  -1  743.91   36.36
   3   0  -1  799.91   36.20
  -3   0   1  767.09   36.20
   2   0  -1  698.00   34.11
   2   0  -1  750.92   33.95
  -2   0   1  720.44   33.95
   1   0  -1    3.01    0.35
   1   0  -1    2.89    0.27
  -1   0   1    2.89    0.27
  -1   0   1    3.69    0.29
  -1   0  -1  133.62    6.35
  -2   0  -1   55.25    2.71
   2   0   1   53.48    2.70
  -3   0  -1  532.31   25.11
  -4   0  -1   56.46    2.93
  -5   0  -1    4.78    0.68
  -6   0  -1  122.01    6.16
  -7   0  -1    0.25    0.88
  -8   0  -1   89.50    4.92
   8   0   1   86.69    4.75
   8   0   1   82.63    4.97
  -9   0  -1   12.28    1.95
   9   0   1   15.17    2.07
   9   0   1   16.29    2.08
 -10   0  -1    2.12    1.96
  10   0   1    2.98    1.59
  10   0   1    5.49    2.03
  11   0   1   27.28    3.45
  10  -1  -1   14.18    2.61
 -10   1   1   15.78    2.69
   9  -1  -1   22.11    2.99
  -9   1   1   27.77    3.04
   8  -1  -1    1.25    1.32
   8  -1  -1   -0.82    0.75
  -8   1   1    1.05    1.16
   7  -1  -1  111.54    6.20
   7  -1  -1  113.84    5.69
  -7   1   1  113.87    5.98
   6  -1  -1   62.51    3.19
   6  -1  -1   59.97    3.60
  -6   1   1   60.20    3.40
   5  -1  -1   62.60    3.10
   5  -1  -1   60.20    3.42
  -5   1   1   58.80    3.26
   4  -1  -1  272.84   13.55
  -4   1   1  272.28   13.06
   3  -1  -1   72.48    3.80
  -3   1   1   71.44    3.62
   2  -1  -1  329.52   15.74
   2  -1  -1  325.82   15.14
  -2   1   1  327.05   15.15
  -2   1   1  298.20   15.73
   1  -1  -1  234.56   10.19
   1  -1  -1  196.24   10.58
  -1   1   1  184.64   10.61
  -1   1   1  244.33   10.20
   0  -1  -1   15.93    0.92
   0  -1  -1   15.26    0.94
   0   1   1   16.39    0.91
  -1  -1  -1  366.46   17.56
   1   1   1  378.18   17.57
  -3  -1  -1  152.00    7.19
   3   1   1  147.57    7.18
  -4  -1  -1  408.72   19.37
  -5  -1  -1   50.99    2.75
  -6  -1  -1  109.18    5.55
  -7  -1  -1  146.16    7.26
   7   1   1  139.98    7.26
  -8  -1  -1   -1.27    1.10
   8   1   1   -1.12    0.92
   9   1   1   37.48    2.88
  10   1   1   10.30    2.09
  10   1   1   14.67    2.03
  10   1   1    6.36    8.18
  10   1   1   13.87    2.42
  11   1   1    3.59    2.49
  11   1   1    6.21    2.14
  10  -2  -1    0.51    2.47
 -10   2   1    2.58    2.46
   9  -2  -1   20.64    2.82
  -9   2   1   18.67    2.48
   8  -2  -1   37.77    3.26
  -8   2   1   36.57    3.07
   7  -2  -1   23.90    1.66
   7  -2  -1   25.89    2.61
  -7   2   1   27.57    2.25
   6  -2  -1  239.23   12.13
   6  -2  -1  233.27   11.33
  -6   2   1  236.68   11.63
   5  -2  -1   42.06    2.68
  -5   2   1   39.02    2.41
   4  -2  -1   47.03    2.86
   4  -2  -1   47.17    2.42
  -4   2   1   46.71    2.61
   3  -2  -1  384.99   19.56
   3  -2  -1  418.18   20.42
  -3   2   1  438.93   19.66
   2  -2  -1   23.65    1.55
  -2   2   1   27.14    1.46
   1  -2  -1   40.27    1.95
   1  -2  -1   40.89    2.17
  -1   2   1   35.87    2.18
  -1   2   1   41.24    1.97
  -1   2   1   42.00    2.08
   0  -2  -1  200.54   10.80
   0   2   1  244.27   10.81
   0   2   1  239.04   10.82
  -1  -2  -1   20.83    1.34
   1   2   1   25.27    1.29
   1   2   1   22.68    1.30
  -2  -2  -1  236.27   11.66
   2   2   1  254.14   11.69
   3   2   1   73.57    3.73
   3   2   1   76.96    3.75
   6   2   1    2.46    0.79
   6   2   1    3.42    0.67
   6   2   1    3.15    2.81
   8   2   1   95.30    5.26
   8   2   1  100.23    5.36
   9   2   1    0.91    1.30
   9   2   1    2.39    1.30
   9   2   1    0.26    6.20
  10   2   1   24.44    2.57
  10   2   1   25.64    2.82
  11   2   1    7.31    2.73
  11   2   1    6.79    2.41
  10  -3  -1   12.74    3.08
 -10   3   1   10.61    2.79
   9  -3  -1    3.25    2.29
  -9   3   1   -0.77    1.90
   8  -3  -1   32.86    3.34
  -8   3   1   33.23    3.02
   7  -3  -1   20.83    2.63
  -7   3   1   20.20    2.18
   6  -3  -1   36.67    2.77
  -6   3   1   32.41    2.43
   5  -3  -1  141.22    7.43
  -5   3   1  140.04    7.13
   4  -3  -1   12.66    1.34
   4  -3  -1   14.18    0.93
  -4   3   1   13.99    1.26
   3  -3  -1  203.07   10.03
   3  -3  -1  193.41    9.43
  -3   3   1  200.39    9.66
   2  -3  -1  216.76   10.56
   2  -3  -1  234.87   11.13
  -2   3   1  219.71   10.72
  -2   3   1  220.98   10.61
   1  -3  -1   -0.30    0.18
  -1   3   1   -0.06    0.23
  -1   3   1   -0.13    0.25
   0  -3  -1  358.21   17.60
   0   3   1  375.49   17.62
   0   3   1  381.16   17.60
   1   3   1  272.85   13.10
   1   3   1  276.70   13.05
   2   3   1   48.34    2.53
   2   3   1   47.26    2.49
   3   3   1  454.91   21.58
   3   3   1  449.39   21.44
   4   3   1   63.00    3.30
   4   3   1   62.33    3.34
   5   3   1  107.01    5.05
   5   3   1   91.11    5.11
   6   3   1  140.66    7.01
   6   3   1  133.23    6.85
   7   3   1   -0.70    0.87
   7   3   1   -0.35    0.86
   8   3   1   51.80    3.47
   8   3   1   53.74    3.46
   9   3   1   29.23    2.81
   9   3   1   29.23    2.72
  10   3   1    3.61    1.73
   9  -4  -1   13.80    2.61
  -9   4   1   14.95    2.72
   8  -4  -1   -0.36    1.75
  -8   4   1    0.40    1.61
   7  -4  -1   32.33    3.13
  -7   4   1   38.02    2.94
   6  -4  -1   16.48    2.25
  -6   4   1   20.70    2.00
   5  -4  -1   25.60    2.21
  -5   4   1   24.36    2.02
   4  -4  -1   95.79    5.16
  -4   4   1   95.08    5.04
   3  -4  -1   10.29    1.11
   3  -4  -1    8.11    0.67
  -3   4   1    9.96    0.72
  -3   4   1    9.41    1.00
   2  -4  -1  248.83   12.17
   2  -4  -1  269.38   12.79
  -2   4   1  247.96   12.25
  -2   4   1  259.83   12.36
   1  -4  -1  160.35    8.16
  -1   4   1  178.61    8.30
  -1   4   1  172.50    8.20
   0   4   1  111.74    5.48
   0   4   1  112.67    5.53
   1   4   1  716.14   34.56
   1   4   1  750.72   34.75
   2   4   1  261.30   12.73
   2   4   1  272.38   12.85
   3   4   1  120.07    5.89
   3   4   1  118.64    5.98
   4   4   1  404.82   19.47
   4   4   1  412.97   19.66
   5   4   1   50.14    2.94
   5   4   1   49.60    2.87
   6   4   1   46.21    3.03
   6   4   1   51.08    2.96
   7   4   1   46.52    3.14
   7   4   1   49.30    3.12
   8   4   1    0.86    1.29
   8   4   1    1.17    1.13
   9   4   1   24.73    2.72
  10   4   1    1.99    1.89
   9  -5  -1    7.73    2.79
  -9   5   1   18.63    2.87
   8  -5  -1    9.54    2.38
  -8   5   1    8.33    2.17
   7  -5  -1    4.62    1.80
  -7   5   1    4.65    1.53
   6  -5  -1   70.44    4.44
  -6   5   1   70.51    4.32
   5  -5  -1   13.20    1.59
  -5   5   1    9.96    1.52
   4  -5  -1   52.62    3.22
  -4   5   1   52.68    3.18
   3  -5  -1  156.15    7.62
   3  -5  -1  134.86    7.04
  -3   5   1  141.99    7.38
  -3   5   1  154.05    7.11
  -2   5   1    9.37    0.98
  -2   5   1    9.58    1.08
  -1   5   1  203.27   10.03
  -1   5   1  208.61    9.94
   0   5   1  112.78    5.60
   0   5   1  113.48    5.66
   1   5   1   38.69    2.16
   1   5   1   38.77    2.20
   2   5   1  326.41   15.90
   2   5   1  340.59   16.06
   3   5   1   74.82    3.96
   3   5   1   80.67    4.14
   4   5   1  102.19    5.36
   4   5   1  102.28    5.17
   5   5   1  177.81    8.68
   5   5   1  174.30    8.85
   6   5   1    2.69    0.94
   6   5   1    2.32    1.03
   7   5   1   85.01    4.78
   7   5   1   87.26    4.98
   8   5   1   31.75    2.77
   8   5   1   27.08    2.91
   9   5   1   -1.74    1.67
  10   5   1   15.31    2.64
   8  -6  -1    9.66    2.49
  -8   6   1    9.17    2.40
   7  -6  -1    3.56    1.89
  -7   6   1    2.36    1.70
   6  -6  -1   16.46    2.23
  -6   6   1   16.35    2.11
   5  -6  -1   64.24    4.07
  -5   6   1   57.64    3.86
  -4   6   1    1.06    0.89
  -3   6   1   90.62    4.93
  -3   6   1   91.43    4.63
  -2   6   1  182.93    9.34
  -2   6   1  192.13    9.18
  -1   6   1    0.95    0.65
  -1   6   1   -0.39    0.61
   0   6   1  147.12    7.27
   0   6   1  144.59    7.22
   1   6   1   56.59    3.13
   1   6   1   57.66    3.11
   2   6   1    2.77    0.81
   2   6   1    4.23    0.73
   3   6   1  109.63    5.64
   3   6   1  115.91    5.88
   4   6   1   -0.01    0.85
   4   6   1    0.03    0.65
   5   6   1   40.77    2.55
   5   6   1   45.63    3.00
   6   6   1   86.19    4.61
   6   6   1   86.73    4.97
   7   6   1   16.70    2.08
   7   6   1   13.50    1.56
   8   6   1   46.56    3.73
   9   6   1   18.85    2.63
   7  -7  -1    9.76    2.43
  -7   7   1   12.47    2.37
  -6   7   1   -1.61    1.52
  -5   7   1    8.34    1.65
  -4   7   1   38.99    2.97
  -3   7   1    1.77    0.96
  -3   7   1    1.29    0.95
  -2   7   1   63.07    3.39
  -2   7   1   56.16    3.56
  -1   7   1   74.01    4.36
  -1   7   1   86.41    4.30
   0   7   1    7.76    1.10
   0   7   1    7.92    1.02
   1   7   1  136.00    6.93
   1   7   1  135.88    6.89
   2   7   1   12.66    1.64
   2   7   1   17.12    1.52
   3   7   1   22.39    1.95
   3   7   1   21.51    1.63
   4   7   1   65.14    3.68
   4   7   1   70.65    4.02
   5   7   1    0.18    0.79
   5   7   1    1.40    1.24
   6   7   1   29.88    2.66
   6   7   1   28.44    2.15
   7   7   1   23.12    2.83
   8   7   1    4.68    1.86
   9   7   1   16.12    2.66
  -6   8   1    5.87    2.06
  -5   8   1    1.55    1.66
  -4   8   1   13.28    2.00
  -3   8   1    7.68    1.50
  -2   8   1    0.41    1.05
  -2   8   1   -0.27    0.98
  -1   8   1   34.23    2.55
  -1   8   1   35.48    2.58
   0   8   1   10.36    1.39
   0   8   1   11.48    1.47
   1   8   1   45.07    2.97
   1   8   1   47.89    3.09
   2   8   1   69.40    4.13
   2   8   1   70.52    4.00
   3   8   1    3.47    1.06
   3   8   1    3.77    1.33
   4   8   1   61.27    3.62
   4   8   1   63.92    4.02
   5   8   1   36.96    2.65
   5   8   1   37.10    3.18
   6   8   1    1.31    1.67
   7   8   1   17.64    2.48
   8   8   1    8.17    2.32
  -5   9   1    8.81    2.21
  -4   9   1    1.79    1.67
  -3   9   1    9.28    1.93
  -2   9   1   11.80    1.76
  -1   9   1    2.92    1.54
  -1   9   1    0.62    1.26
   0   9   1   31.71    2.68
   0   9   1   23.57    2.39
   1   9   1    2.14    1.28
   1   9   1    2.08    1.41
   2   9   1   16.68    2.08
   2   9   1   17.91    2.10
   3   9   1   29.70    2.91
   3   9   1   32.28    2.58
   4   9   1    1.44    1.25
   4   9   1    1.33    1.54
   5   9   1   16.66    2.34
   6   9   1   12.16    2.20
   7   9   1    0.85    2.05
  -4  10   1    2.31    2.19
  -3  10   1    1.34    1.87
  -2  10   1   13.72    2.12
  -1  10   1    6.36    1.71
   0  10   1    1.39    1.42
   0  10   1    2.25    1.80
   1  10   1   23.16    2.90
   1  10   1   19.31    2.45
   2  10   1    5.75    1.61
   2  10   1    4.51    1.83
   3  10   1    6.20    1.76
   3  10   1    4.25    1.98
   4  10   1   10.63    1.95
   4  10   1   11.44    2.27
   5  10   1   -2.54    2.03
   6  10   1   10.28    2.71
  -1  11   1    4.08    2.01
   0  11   1    0.34    1.96
   1  11   1    0.77    1.80
   1  11   1    3.33    2.21
   2  11   1    5.61    2.08
   2  11   1    9.15    2.32
   3  11   1   -0.93    2.26
   3  11   1   -1.70    1.93
   3  11  -2   13.51    2.64
   2  11  -2   -1.37    2.03
   1  11  -2    6.05    2.07
   1  11  -2    5.63    2.26
   0  11  -2   13.02    2.17
   0  11  -2    7.81    2.39
  -1  11  -2   -0.43    1.84
  -1  11  -2    0.43    2.28
   5  10  -2    5.83    2.28
   4  10  -2   -1.75    1.77
   3  10  -2    3.79    1.76
   2  10  -2   12.77    1.84
   2  10  -2   14.84    2.28
   1  10  -2    0.56    1.79
   1  10  -2   -0.36    1.44
   0  10  -2   15.42    2.24
   0  10  -2   11.58    2.07
  -1  10  -2   11.89    2.11
  -1  10  -2   13.43    2.02
  -2  10  -2    1.61    2.09
  -2  10  -2    2.22    1.64
  -3  10  -2   13.91    2.10
  -4  10  -2    1.51    1.76
   7   9  -2   17.05    2.76
   6   9  -2    9.35    2.26
   5   9  -2    6.52    1.96
   4   9  -2   19.59    2.34
   3   9  -2    2.63    1.45
   3   9  -2    1.37    1.12
   2   9  -2   13.20    1.54
   2   9  -2   10.23    1.76
   1   9  -2    4.25    1.43
   1   9  -2    3.02    1.19
   0   9  -2    0.26    1.29
   0   9  -2    0.40    1.22
  -1   9  -2   20.70    2.40
  -1   9  -2   23.55    2.56
  -2   9  -2    4.82    1.44
  -2   9  -2    5.20    1.69
  -3   9  -2    8.57    1.75
  -3   9  -2   10.25    2.05
  -4   9  -2   25.01    2.76
  -5   9  -2    1.38    1.54
   8   8  -2    2.97    2.16
   7   8  -2    2.51    1.92
   6   8  -2   30.47    3.17
   5   8  -2    4.73    1.53
   4   8  -2   28.38    2.56
   3   8  -2   49.50    2.89
   3   8  -2   49.69    3.41
   2   8  -2   -0.48    1.10
   2   8  -2    0.54    0.80
   1   8  -2   59.21    3.58
   1   8  -2   52.77    3.22
   0   8  -2   20.63    1.96
   0   8  -2   22.74    2.24
  -1   8  -2    4.01    1.10
  -1   8  -2    3.00    1.23
  -2   8  -2   34.99    2.69
  -2   8  -2   37.42    2.93
  -3   8  -2    3.75    1.27
  -3   8  -2    4.08    1.50
  -4   8  -2    9.56    1.70
  -4   8  -2   16.88    2.08
  -5   8  -2   18.92    2.33
  -6   8  -2   -1.50    1.50
  -7   8  -2   10.66    2.30
   8   7  -2   14.42    2.37
   7   7  -2    7.75    1.83
   6   7  -2   11.84    1.84
   5   7  -2   34.26    2.80
   4   7  -2    0.04    1.03
   4   7  -2    0.71    0.59
   3   7  -2  108.78    5.42
   3   7  -2  107.26    5.83
   2   7  -2   67.43    3.89
   2   7  -2   67.10    3.58
   1   7  -2   16.84    1.68
   1   7  -2   16.19    1.45
   0   7  -2  200.49    9.99
   0   7  -2  206.92   10.13
  -1   7  -2   59.45    3.49
  -1   7  -2   63.37    3.57
  -2   7  -2   16.27    1.73
  -2   7  -2   17.45    1.85
  -3   7  -2   76.08    4.37
  -3   7  -2   78.85    4.41
  -4   7  -2   10.81    1.42
  -4   7  -2   14.44    1.71
  -5   7  -2   13.71    1.79
  -6   7  -2   11.80    1.86
  -7   7  -2    1.59    1.65
  -8   7  -2    6.91    2.22
   9   6  -2   12.01    2.28
   8   6  -2    0.69    1.55
   7   6  -2   29.25    2.77
   6   6  -2   12.36    1.71
   5   6  -2   45.12    3.05
   4   6  -2   85.40    4.65
   4   6  -2   84.23    4.18
   3   6  -2   -0.11    0.44
   3   6  -2   -0.14    0.73
   2   6  -2  187.92    9.01
   2   6  -2  184.84    9.27
   1   6  -2   85.75    4.44
   1   6  -2   80.74    4.22
   0   6  -2   40.12    2.42
   0   6  -2   39.96    2.32
  -1   6  -2  210.89    9.97
  -1   6  -2  193.88    9.89
  -2   6  -2   38.87    2.42
  -2   6  -2   34.59    2.35
  -3   6  -2   41.05    2.66
  -3   6  -2   43.53    2.71
  -4   6  -2  121.30    6.22
  -4   6  -2  122.33    6.38
  -5   6  -2    1.31    0.88
  -5   6  -2    2.94    1.05
  -6   6  -2   27.03    2.49
  -7   6  -2   35.77    3.12
  -8   6  -2    1.94    1.84
   9   5  -2   22.49    2.93
   8   5  -2    4.15    1.51
   7   5  -2   40.42    3.03
   6   5  -2  123.74    6.55
   5   5  -2    2.87    0.89
   4   5  -2  137.92    7.03
   3   5  -2  246.90   11.33
   3   5  -2  237.23   10.95
  -3  -5   2  208.39   11.05
   2   5  -2    3.78    0.72
   2   5  -2    5.61    0.61
   1   5  -2  201.23    9.92
   1   5  -2  205.04    9.75
   0   5  -2   84.49    4.27
   0   5  -2   84.85    4.36
  -1   5  -2   35.27    2.14
  -1   5  -2   36.61    2.09
  -2   5  -2  106.08    5.38
  -2   5  -2  105.14    5.43
  -3   5  -2    6.24    0.94
  -3   5  -2    6.76    1.00
  -4   5  -2  128.98    6.81
  -4   5  -2  137.17    6.70
  -5   5  -2   51.64    3.07
  -5   5  -2   47.18    2.83
   5  -5   2   50.39    2.90
  -6   5  -2    0.52    1.04
   6  -5   2    0.25    0.90
  -7   5  -2   94.96    5.52
   7  -5   2   96.59    5.45
  -8   5  -2   17.34    2.26
  -9   5  -2   -0.08    1.85
  10   4  -2    8.64    2.10
   9   4  -2    9.28    1.89
   8   4  -2   29.48    2.71
   7   4  -2    7.00    1.28
   6   4  -2  189.79    9.53
   5   4  -2   78.64    4.29
   4   4  -2    1.92    0.75
   3   4  -2  397.54   19.06
   2   4  -2  116.06    5.53
   2   4  -2  119.28    5.30
  -2  -4   2   95.30    5.36
   1   4  -2    1.82    0.34
   1   4  -2    1.91    0.48
   0   4  -2  387.19   18.91
   0   4  -2  404.90   18.76
  -1   4  -2  146.74    7.04
  -1   4  -2  141.81    7.09
  -2   4  -2  183.86    9.15
  -2   4  -2  192.82    9.26
  -3   4  -2  174.74    8.74
  -3   4  -2  181.65    8.77
  -4   4  -2    0.67    0.58
  -4   4  -2   -0.16    0.55
   4  -4   2    0.41    0.51
  -5   4  -2  147.22    7.50
   5  -4   2  148.38    7.54
  -6   4  -2   31.04    2.36
   6  -4   2   31.01    2.28
  -7   4  -2    6.93    1.43
   7  -4   2    8.65    1.55
  -8   4  -2   47.04    3.45
   8  -4   2   42.31    3.61
  -9   4  -2    8.17    2.03
  10   3  -2   25.41    3.28
  10   3  -2   25.23    3.20
   9   3  -2   17.04    2.12
   8   3  -2    5.78    1.36
   7   3  -2  122.22    6.02
   7   3  -2  116.49    6.25
   6   3  -2    5.52    1.02
   6   3  -2    4.69    0.77
   5   3  -2   70.41    3.60
   5   3  -2   74.85    3.68
   5   3  -2   76.04    3.95
   4   3  -2  137.38    6.82
   3   3  -2   68.60    3.54
   2   3  -2  253.67   12.19
   1   3  -2   32.49    1.50
   1   3  -2   30.54    1.65
  -1  -3   2   25.19    1.51
   0   3  -2  332.83   14.45
   0   3  -2  304.57   14.57
   0  -3   2  277.81   14.43
  -1   3  -2  906.23   42.60
  -1   3  -2  893.92   42.33
  -2   3  -2   77.28    3.76
  -2   3  -2   70.26    3.82
  -3   3  -2  436.07   21.26
  -3   3  -2  428.94   20.68
  -3   3  -2  454.79   20.76
   3  -3   2  419.90   21.22
  -4   3  -2  404.23   19.51
  -4   3  -2  421.64   19.50
   4  -3   2  398.88   20.04
  -5   3  -2    0.39    0.63
   5  -3   2    4.41    0.84
  -6   3  -2  124.83    6.39
   6  -3   2  120.63    6.56
  -7   3  -2   27.74    2.24
   7  -3   2   23.84    2.54
  -8   3  -2    2.37    1.29
   8  -3   2    2.77    1.80
  -9   3  -2   17.94    2.48
   9  -3   2   26.56    3.38
 -10   3  -2    2.93    2.19
  10   2  -2    6.35    2.09
  10   2  -2    3.49    1.89
   9   2  -2   38.73    3.44
   9   2  -2   37.03    3.04
   8   2  -2   11.70    1.46
   8   2  -2   13.57    1.60
   7   2  -2   29.35    2.20
   6   2  -2  187.34    9.25
   5   2  -2   20.88    1.29
   5   2  -2   19.71    1.43
   4   2  -2  194.93    9.28
   4   2  -2  200.05    9.26
   4   2  -2  191.30    9.49
   3   2  -2  267.46   12.82
   2   2  -2  102.52    5.03
   1   2  -2  413.59   18.76
  -1  -2   2  375.70   18.53
   0   2  -2   18.26    0.92
   0   2  -2   17.21    1.02
   0  -2   2   16.25    0.93
   0  -2   2   15.05    1.03
  -1   2  -2  453.49   19.87
  -1   2  -2  431.55   20.03
  -1   2  -2  413.34   20.44
   1  -2   2  427.30   19.87
   1  -2   2  378.82   20.01
  -2   2  -2  703.83   32.41
  -2   2  -2  701.24   33.40
  -2   2  -2  672.40   32.60
   2  -2   2  673.32   33.39
  -3   2  -2   10.30    0.83
  -3   2  -2    9.84    0.83
   3  -2   2    9.50    0.87
  -4   2  -2  401.68   18.60
   4  -2   2  377.26   19.15
  -5   2  -2  216.19   12.02
   5  -2   2  280.57   12.46
  -6   2  -2    2.94    0.79
   6  -2   2    1.01    0.93
  -7   2  -2  107.36    5.76
   7  -2   2  108.10    5.98
  -8   2  -2   34.72    2.75
   8  -2   2   30.35    3.04
  -9   2  -2    6.09    1.71
   9  -2   2    5.07    2.07
 -10   2  -2   18.64    2.77
  10  -2   2   17.35    3.00
  10   1  -2    4.84    1.83
  10   1  -2    1.70    2.05
   9   1  -2    7.14    1.81
   9   1  -2    5.20    1.40
  -9  -1   2    4.49    1.74
   8   1  -2   30.88    2.25
   8   1  -2   26.40    2.43
  -8  -1   2   23.98    2.45
   7   1  -2   -0.37    0.83
   7   1  -2    0.30    0.98
  -7  -1   2    1.50    0.96
   6   1  -2  125.50    6.22
  -6  -1   2  122.58    6.21
   5   1  -2  201.08    9.59
  -5  -1   2  193.73    9.51
   4   1  -2    8.99    0.79
   4   1  -2    9.27    0.73
  -4  -1   2    9.48    0.73
   3   1  -2  730.15   35.71
   3   1  -2  765.31   35.45
  -3  -1   2  770.56   35.47
   2   1  -2  452.48   20.10
   2   1  -2  438.15   20.31
  -2  -1   2  449.23   20.11
  -2  -1   2  374.53   20.30
   1   1  -2  229.97   10.40
  -1  -1   2  206.65   10.40
   0   1  -2  747.17   35.65
   0   1  -2  789.37   35.92
   0  -1   2  691.82   35.92
   0  -1   2  810.77   35.67
  -1   1  -2  425.29   18.67
  -1   1  -2  334.30   18.81
   1  -1   2  427.35   18.68
  -2   1  -2   56.76    2.91
  -2   1  -2   60.28    2.95
   2  -1   2   55.47    2.95
   2  -1   2   60.25    2.91
  -3   1  -2  328.55   15.62
  -4   1  -2    2.15    0.48
   4  -1   2    2.95    0.54
  -5   1  -2  222.97   10.93
   5  -1   2  227.48   11.24
  -6   1  -2   67.80    3.74
   6  -1   2   67.56    3.78
  -7   1  -2   34.41    2.42
   7  -1   2   33.76    2.48
  -8   1  -2   99.58    5.47
   8  -1   2   98.02    5.62
  -9   1  -2   11.18    1.92
   9  -1   2    9.74    2.00
 -10   1  -2   12.62    2.29
  10  -1   2   11.14    1.93
  10  -1   2   14.52    2.54
  10   0  -2   14.50    2.51
   9   0  -2    5.96    1.76
   9   0  -2    5.67    1.43
  -9   0   2    7.88    1.96
   8   0  -2   14.25    1.80
   8   0  -2   13.18    1.80
  -8   0   2   15.25    1.85
   7   0  -2   61.30    3.17
   7   0  -2   51.90    3.49
  -7   0   2   57.48    3.35
   6   0  -2    2.17    0.88
   6   0  -2    1.96    0.58
  -6   0   2    1.19    0.69
   5   0  -2  218.35   11.29
   5   0  -2  231.12   10.82
  -5   0   2  224.65   10.85
   4   0  -2  216.83   11.08
   4   0  -2  228.00   10.63
  -4   0   2  220.38   10.62
   3   0  -2   94.57    4.53
   3   0  -2   93.77    4.80
   3   0  -2   92.31    4.53
  -3   0   2   92.17    4.55
   2   0  -2  888.10   40.37
   2   0  -2  848.99   40.57
   2   0  -2  988.30   41.90
  -2   0   2  749.78   40.56
  -2   0   2  828.21   40.38
   1   0  -2  262.80   12.21
   1   0  -2  275.69   12.71
   1   0  -2  265.49   12.28
  -1   0   2  247.88   12.20
  -1   0   2  242.50   12.28
  -1   0   2  260.50   12.73
   0   0  -2  250.28   11.37
   0   0  -2  237.96   11.05
   0   0   2  208.05   11.05
  -1   0  -2  655.21   30.44
   1   0   2  589.43   30.42
   1   0   2  687.02   30.28
  -2   0  -2  222.66   10.33
   2   0   2  214.82   10.33
   2   0   2  212.74   10.36
  -3   0  -2  110.68    5.41
  -4   0  -2  303.85   14.50
  -5   0  -2    0.10    0.44
  -6   0  -2  184.04    9.08
  -7   0  -2   29.13    2.19
  -8   0  -2   48.62    3.21
   8   0   2   47.70    3.38
  -9   0  -2   41.09    3.24
   9   0   2   37.23    3.32
 -10   0  -2    2.96    1.92
  10   0   2    2.78    1.58
  10   0   2    2.17    2.04
  11   0   2    1.59    9.80
  11   0   2   15.49    2.76
  10  -1  -2    5.47    2.43
 -10   1   2    5.15    2.54
   9  -1  -2   42.55    3.49
  -9   1   2   42.01    3.70
   8  -1  -2    4.50    1.56
   8  -1  -2    5.64    0.97
  -8   1   2    2.91    1.46
   7  -1  -2   54.90    2.94
   7  -1  -2   54.15    3.53
  -7   1   2   53.13    3.37
   6  -1  -2  137.30    6.58
   6  -1  -2  132.17    7.11
  -6   1   2  132.39    6.78
   5  -1  -2   11.89    1.33
   5  -1  -2   10.70    0.85
  -5   1   2   12.14    1.12
   4  -1  -2  202.33   10.25
   4  -1  -2  203.26    9.72
  -4   1   2  205.48    9.86
   3  -1  -2  374.26   17.95
   3  -1  -2  387.26   18.73
  -3   1   2  378.53   18.01
   2  -1  -2   38.36    1.86
   2  -1  -2   37.14    1.99
   2  -1  -2   38.17    2.20
  -2   1   2   39.66    2.00
   1  -1  -2  623.96   27.95
   1  -1  -2  624.59   29.02
  -1   1   2  503.20   29.01
  -1   1   2  624.65   27.96
   0  -1  -2  236.49   11.70
   0  -1  -2  242.71   12.11
   0   1   2  253.44   11.69
   0   1   2  253.91   11.71
  -1  -1  -2  535.11   25.36
   1   1   2  542.19   25.37
  -2  -1  -2  382.91   18.70
   2   1   2  408.84   18.72
  -5  -1  -2  239.60   11.56
  -6  -1  -2   17.68    1.46
  -7  -1  -2  191.31    9.50
   9   1   2   10.03    1.72
   9   1   2    6.18    6.22
   9   1   2   11.96    1.62
  10   1   2   31.43    3.59
  10   1   2   24.35    2.71
  10   1   2   29.38    2.98
  11   1   2   -4.23    2.02
  11   1   2    5.70    2.44
  11   1   2   -6.40   10.33
  11   1   2   -0.14    1.98
  10  -2  -2   -0.58    2.59
 -10   2   2   -2.72    2.64
   9  -2  -2   16.94    2.66
  -9   2   2   11.68    2.31
   8  -2  -2   61.47    4.40
  -8   2   2   59.94    4.10
   7  -2  -2    2.01    1.42
   7  -2  -2    0.22    0.59
  -7   2   2   -0.81    1.12
   6  -2  -2  107.82    5.40
   6  -2  -2  114.70    6.20
  -6   2   2  110.18    5.83
   5  -2  -2  149.25    7.40
   5  -2  -2  161.88    8.08
   5  -2  -2  150.29    7.35
  -5   2   2  153.38    7.67
   4  -2  -2   40.09    2.56
   4  -2  -2   40.38    2.00
   4  -2  -2   36.85    1.94
  -4   2   2   39.45    2.26
   3  -2  -2  415.92   20.99
  -3   2   2  433.75   20.20
   2  -2  -2  142.99    7.72
  -2   2   2  162.73    7.42
   1  -2  -2   74.35    3.91
  -1   2   2   76.18    3.73
   0  -2  -2  935.39   44.47
   0   2   2  954.49   46.03
  -1  -2  -2   76.26    4.13
   1   2   2   90.33    4.16
   2   2   2  412.32   19.54
   3   2   2  549.66   25.97
   4   2   2  207.51   10.01
   7   2   2   22.03    1.81
   9   2   2   17.30    1.98
   9   2   2   19.26    2.30
  10   2   2    9.87    1.88
  10   2   2    4.36    7.98
  10   2   2   11.52    1.98
  11   2   2   16.81    3.19
  11   2   2   20.77    2.67
  10  -3  -2    8.16    2.95
   9  -3  -2    4.85    2.25
  -9   3   2    1.46    2.03
   8  -3  -2   14.05    2.30
  -8   3   2    9.84    1.98
   7  -3  -2   39.96    3.22
  -7   3   2   34.18    2.83
   6  -3  -2    2.95    1.35
  -6   3   2    0.38    0.99
   5  -3  -2  112.65    6.25
  -5   3   2  115.30    5.95
   4  -3  -2   82.59    4.67
  -4   3   2   87.25    4.46
   3  -3  -2   56.32    3.44
  -3   3   2   67.10    3.33
   2  -3  -2  397.90   19.63
  -2   3   2  397.63   18.92
   1  -3  -2  171.96    8.55
  -1   3   2  166.41    8.21
  -1   3   2  170.82    8.07
   0   3   2  366.75   17.98
   0   3   2  391.79   17.98
   1   3   2  734.13   33.15
   1   3   2  666.56   33.01
   2   3   2   49.44    2.64
   3   3   2  454.56   21.60
   4   3   2  222.53   10.79
   5   3   2   12.82    1.21
   6   3   2  156.27    7.94
   6   3   2  161.81    8.06
   7   3   2   26.22    2.22
   7   3   2   29.62    2.23
   8   3   2   22.44    2.27
   8   3   2   26.54    2.40
   9   3   2   51.88    3.76
   9   3   2   53.17    3.67
  10   3   2    2.63    1.97
  10   3   2    0.81    1.69
   9  -4  -2   10.40    2.76
  -9   4   2   14.01    2.69
   8  -4  -2    4.30    2.13
  -8   4   2    5.16    1.93
   7  -4  -2   14.51    2.23
  -7   4   2   16.87    2.08
   6  -4  -2   26.91    2.73
  -6   4   2   32.39    2.49
   5  -4  -2    4.37    1.28
  -5   4   2    5.97    1.15
   4  -4  -2  119.39    6.17
  -4   4   2  109.45    5.89
   3  -4  -2   20.45    1.60
  -3   4   2   15.99    1.39
   2  -4  -2  178.93    8.80
  -2   4   2  162.60    8.26
  -2   4   2  177.50    8.48
  -1   4   2  462.89   21.95
  -1   4   2  461.10   21.88
   0   4   2    2.30    0.44
   0   4   2    1.52    0.37
   1   4   2  420.03   19.77
   1   4   2  410.64   19.73
   2   4   2  595.71   27.68
   2   4   2  568.01   27.53
   3   4   2    6.75    0.85
   3   4   2    7.26    0.90
   4   4   2  240.60   11.55
   4   4   2  231.03   11.47
   5   4   2  126.78    6.54
   5   4   2  131.01    6.64
   6   4   2    2.60    0.92
   6   4   2    1.98    0.98
   7   4   2   60.66    3.67
   7   4   2   57.91    3.67
   8   4   2    4.33    1.53
   8   4   2    2.70    1.28
   9   4   2   16.63    2.34
   9   4   2   18.13    2.20
  10   4   2   15.54    2.32
   9  -5  -2    6.53    2.86
  -9   5   2    4.27    2.65
   8  -5  -2   16.10    2.71
  -8   5   2   13.99    2.46
   7  -5  -2    2.43    1.89
  -7   5   2    0.23    1.49
   6  -5  -2   48.81    3.63
  -6   5   2   49.36    3.42
   5  -5  -2   38.86    3.11
  -5   5   2   40.21    2.84
   4  -5  -2    7.97    1.38
  -4   5   2    6.59    1.10
   3  -5  -2  150.05    7.96
  -3   5   2  154.50    7.72
  -2   5   2   23.68    1.44
  -2   5   2   23.05    1.70
  -1   5   2   76.26    3.86
  -1   5   2   77.50    4.05
   0   5   2  232.54   11.20
   0   5   2  233.17   11.28
   1   5   2    4.17    0.61
   1   5   2    3.76    0.62
   2   5   2  196.19    9.60
   2   5   2  198.49    9.66
   3   5   2  143.01    7.03
   3   5   2  139.87    7.10
   4   5   2   19.53    1.56
   4   5   2   19.55    1.72
   5   5   2  176.63    9.03
   5   5   2  181.19    8.91
   6   5   2   26.64    2.21
   6   5   2   25.09    2.26
   7   5   2   29.34    2.58
   7   5   2   29.58    2.57
   8   5   2   40.41    3.56
   8   5   2   50.62    3.43
   9   5   2    2.55    1.62
  10   5   2   12.68    2.53
   8  -6  -2    6.86    2.56
  -8   6   2    6.70    2.23
   7  -6  -2    9.73    2.36
  -7   6   2   11.16    2.07
   6  -6  -2    2.86    1.80
  -6   6   2    1.36    1.45
   5  -6  -2   67.67    4.23
  -5   6   2   61.24    4.05
   4  -6  -2   41.24    3.16
  -4   6   2   40.66    2.76
  -3   6   2   16.31    1.74
  -2   6   2  158.95    7.61
  -2   6   2  151.22    7.86
  -1   6   2   36.60    2.42
  -1   6   2   40.14    2.23
   0   6   2   37.87    2.23
   0   6   2   39.28    2.40
   1   6   2   87.70    4.54
   1   6   2   86.74    4.51
   2   6   2    2.44    0.69
   2   6   2    2.84    0.72
   3   6   2   90.35    4.83
   3   6   2   89.43    4.68
   4   6   2   21.67    1.74
   4   6   2   22.10    1.92
   5   6   2   30.00    2.37
   5   6   2   29.29    2.14
   6   6   2  112.32    6.03
   6   6   2  116.90    6.25
   7   6   2    1.37    1.31
   7   6   2    1.60    1.31
   8   6   2   32.01    3.28
   9   6   2   33.24    3.73
   7  -7  -2   -1.85    2.14
  -7   7   2    2.47    2.00
   6  -7  -2    4.91    2.14
  -6   7   2    4.90    1.78
  -5   7   2   -0.24    1.39
  -4   7   2   36.78    2.84
  -3   7   2   11.82    1.57
  -2   7   2   24.35    1.78
  -2   7   2   20.45    1.89
  -1   7   2  114.91    5.65
  -1   7   2  104.96    5.84
   0   7   2    2.05    0.89
   0   7   2    2.17    0.78
   1   7   2   71.90    4.04
   1   7   2   73.79    4.05
   2   7   2   42.52    2.78
   2   7   2   39.75    2.59
   3   7   2    0.01    0.77
   3   7   2    1.13    0.95
   4   7   2   72.77    4.31
   4   7   2   71.19    3.97
   5   7   2   15.51    1.96
   5   7   2   16.39    1.79
   6   7   2    2.03    1.43
   6   7   2    5.56    1.27
   7   7   2   44.13    3.47
   7   7   2   40.20    3.13
   8   7   2    0.35    1.75
   9   7   2    6.38    2.38
  -6   8   2    3.97    2.10
  -5   8   2    8.86    2.06
  -4   8   2    2.28    1.39
  -3   8   2    8.66    1.56
  -2   8   2   -0.30    1.03
  -2   8   2    3.57    1.11
  -1   8   2   33.32    2.61
  -1   8   2   33.66    2.40
   0   8   2   38.94    2.63
   0   8   2   36.71    2.70
   1   8   2   11.72    1.46
   1   8   2    9.67    1.41
   2   8   2   54.13    3.36
   2   8   2   55.14    3.55
   3   8   2   45.78    3.16
   3   8   2   44.04    2.87
   4   8   2   10.59    1.44
   4   8   2   12.12    1.81
   5   8   2   24.92    2.83
   5   8   2   28.23    2.34
   6   8   2   28.82    3.12
   6   8   2   27.23    2.52
   7   8   2    5.66    2.04
   8   8   2   10.27    2.39
  -5   9   2    2.49    2.22
  -4   9   2    5.37    1.88
  -3   9   2    3.70    1.63
  -2   9   2   14.19    2.02
  -1   9   2   -0.42    1.17
  -1   9   2    2.46    1.49
   0   9   2   14.00    1.97
   0   9   2   16.26    1.87
   1   9   2   16.63    2.09
   1   9   2   18.44    2.03
   2   9   2    4.11    1.36
   2   9   2   -0.18    1.46
   3   9   2   32.04    2.98
   3   9   2   29.81    2.63
   4   9   2    8.24    1.61
   4   9   2    9.03    1.86
   5   9   2    3.77    1.43
   5   9   2    5.43    1.76
   6   9   2   21.16    2.67
   7   9   2    4.27    2.34
  -4  10   2    5.71    2.21
  -3  10   2    0.54    1.89
  -2  10   2    4.73    1.92
  -1  10   2   17.33    2.36
   0  10   2   -0.70    1.36
   0  10   2    0.21    1.71
   1  10   2   14.79    2.07
   1  10   2    9.76    2.02
   2  10   2    9.34    1.98
   2  10   2   10.21    1.90
   3  10   2    0.81    1.62
   3  10   2   -0.25    1.72
   4  10   2    8.67    1.94
   4  10   2   10.74    2.23
   5  10   2   -0.63    2.04
   6  10   2    2.19    2.37
  -1  11   2    4.81    2.17
   0  11   2    6.64    2.13
   1  11   2   -1.11    1.90
   1  11   2    2.32    2.26
   2  11   2    4.02    2.29
   2  11   2    5.44    2.10
   3  11   2    5.05    2.15
   3  11   2    7.46    2.38
   2  11  -3    2.97    2.12
   1  11  -3    3.68    2.30
   0  11  -3    8.70    2.39
   0  11  -3   13.09    2.14
  -1  11  -3    0.52    2.25
  -1  11  -3   -0.74    1.90
   5  10  -3    2.35    2.19
   4  10  -3    2.50    1.94
   3  10  -3    1.97    1.80
   2  10  -3   16.63    2.36
   1  10  -3    2.48    1.75
   1  10  -3    1.64    1.51
   0  10  -3    6.13    1.69
   0  10  -3    7.55    1.87
  -1  10  -3   20.82    2.33
  -1  10  -3   25.07    3.11
  -2  10  -3   -2.62    1.93
  -2  10  -3    0.28    1.63
  -3  10  -3    9.61    1.95
  -4  10  -3    8.35    2.03
   6   9  -3   14.71    2.39
   5   9  -3    0.05    1.65
   4   9  -3    7.49    1.78
   3   9  -3   13.24    1.91
   2   9  -3    4.84    1.57
   2   9  -3    3.59    1.25
   1   9  -3   10.36    1.82
   1   9  -3   10.06    1.49
   0   9  -3    8.17    1.66
   0   9  -3    9.57    1.47
  -1   9  -3   38.74    3.10
  -1   9  -3   34.01    2.74
  -2   9  -3   15.07    1.87
  -2   9  -3   19.67    2.31
  -3   9  -3    5.57    1.89
  -3   9  -3   -0.23    1.31
  -4   9  -3   25.32    2.82
  -5   9  -3    6.35    1.91
   7   8  -3    0.12    1.86
   6   8  -3   22.27    2.59
   5   8  -3   14.97    2.10
   4   8  -3    7.63    1.65
   3   8  -3   47.50    2.87
   3   8  -3   53.52    3.48
   2   8  -3   14.30    1.72
   2   8  -3   12.96    1.50
   1   8  -3   16.52    1.76
   0   8  -3   48.65    3.10
   0   8  -3   42.27    2.88
  -1   8  -3    5.92    1.14
  -1   8  -3    3.99    1.30
  -2   8  -3   33.98    2.88
  -2   8  -3   31.98    2.50
  -3   8  -3   24.06    2.74
  -3   8  -3   22.56    2.28
  -4   8  -3    1.16    1.49
  -4   8  -3    1.77    1.30
  -5   8  -3   24.90    2.69
  -6   8  -3    1.05    1.66
  -7   8  -3    3.93    1.82
   8   7  -3    2.49    1.97
   7   7  -3    8.58    1.89
   6   7  -3    0.58    1.42
   5   7  -3   42.99    3.11
   4   7  -3   10.06    1.59
   3   7  -3   51.90    3.32
   3   7  -3   52.23    2.82
   2   7  -3  129.60    6.47
   2   7  -3  131.84    6.81
   1   7  -3    6.93    1.14
   1   7  -3    6.88    0.92
   0   7  -3  106.41    5.50
   0   7  -3  106.96    5.64
  -1   7  -3   99.61    5.30
  -1   7  -3  103.29    5.43
  -2   7  -3    1.70    0.95
  -2   7  -3    2.65    1.16
  -3   7  -3   46.08    3.06
  -3   7  -3   50.35    3.29
  -4   7  -3   28.86    2.42
  -4   7  -3   29.65    2.61
  -5   7  -3    1.10    1.18
  -5   7  -3    4.21    1.30
  -6   7  -3   11.01    1.75
  -7   7  -3   -0.18    1.57
  -8   7  -3    5.51    2.12
   9   6  -3    9.80    2.29
   8   6  -3    0.58    1.54
   7   6  -3   27.50    2.81
   6   6  -3   33.62    2.78
   5   6  -3    4.39    1.20
   4   6  -3   83.52    4.67
   3   6  -3   29.32    2.15
   3   6  -3   29.50    1.67
   2   6  -3   61.61    3.56
   2   6  -3   63.77    3.24
   1   6  -3  136.34    6.68
   1   6  -3  135.71    6.91
   0   6  -3    2.61    0.63
   0   6  -3    2.98    0.83
  -1   6  -3  151.40    7.58
  -1   6  -3  150.36    7.49
  -2   6  -3   89.61    4.90
  -2   6  -3   96.90    5.02
  -3   6  -3    7.23    1.12
  -3   6  -3    7.71    1.22
  -4   6  -3  108.61    5.66
  -4   6  -3  105.53    5.71
  -5   6  -3   24.09    2.10
  -5   6  -3   22.44    1.99
  -6   6  -3   13.33    1.76
  -7   6  -3   34.34    3.07
  -8   6  -3    0.20    1.79
   9   5  -3   12.67    2.14
   8   5  -3   15.51    2.05
   7   5  -3    2.51    1.29
   6   5  -3   84.73    4.81
   5   5  -3   74.21    4.21
   4   5  -3    4.19    0.93
   3   5  -3  227.72   11.19
   2   5  -3   77.55    4.19
   2   5  -3   81.17    3.92
   1   5  -3   41.35    2.45
   1   5  -3   44.58    2.30
   0   5  -3  157.12    7.56
   0   5  -3  153.15    7.70
  -1   5  -3    0.39    0.47
  -1   5  -3    0.77    0.56
  -2   5  -3  120.21    6.19
  -2   5  -3  126.70    6.34
  -3   5  -3   34.94    2.35
  -3   5  -3   35.22    2.22
  -4   5  -3   56.41    3.22
  -4   5  -3   53.08    3.20
  -5   5  -3  125.87    6.39
  -5   5  -3  123.50    6.52
  -6   5  -3   16.30    1.88
   6  -5   3   14.17    1.53
  -7   5  -3   47.05    3.38
  -8   5  -3   28.29    2.89
  -9   5  -3    3.18    1.99
  10   4  -3    8.70    2.22
   9   4  -3   -1.68    1.62
   8   4  -3   19.73    2.13
   7   4  -3   19.20    2.07
   6   4  -3    7.46    1.20
   5   4  -3   65.40    3.66
   4   4  -3  106.06    5.46
   3   4  -3   76.31    3.99
   2   4  -3  252.64   11.49
   2   4  -3  257.00   11.17
  -2  -4   3  200.38   11.19
   1   4  -3   90.61    4.04
   1   4  -3   86.84    4.23
  -1  -4   3   69.95    4.05
   0   4  -3  298.42   14.66
   0   4  -3  311.05   14.48
  -1   4  -3  230.29   11.36
  -1   4  -3  237.74   11.24
  -2   4  -3   45.44    2.35
  -2   4  -3   45.93    2.55
  -2   4  -3   35.26    2.27
  -3   4  -3  112.25    5.83
  -3   4  -3  115.01    5.88
  -3   4  -3  118.34    5.81
  -4   4  -3   70.92    3.63
  -4   4  -3   61.83    3.64
  -5   4  -3   53.59    3.02
  -5   4  -3   56.22    3.16
   5  -4   3   50.89    2.93
  -6   4  -3   43.80    2.94
   6  -4   3   44.72    2.69
  -7   4  -3   12.33    1.67
   7  -4   3   12.63    1.53
  -8   4  -3   41.59    3.28
  -9   4  -3   22.10    2.69
  10   3  -3    6.05    2.52
  10   3  -3    7.32    2.01
   9   3  -3   21.84    2.69
   8   3  -3    2.76    1.24
   7   3  -3   35.50    2.52
   6   3  -3   30.12    2.14
   5   3  -3    1.69    0.69
   4   3  -3  129.86    6.48
   3   3  -3    1.12    0.45
   2   3  -3  182.79    8.89
   1   3  -3  517.61   24.61
   1   3  -3  588.64   24.35
  -1  -3   3  447.54   24.33
   0   3  -3   19.01    1.07
   0   3  -3   19.39    1.22
   0  -3   3   16.76    1.11
  -1   3  -3  790.84   37.38
  -1   3  -3  797.76   37.67
  -2   3  -3  224.47   10.52
  -2   3  -3  194.58   10.55
  -2   3  -3  227.95   10.37
  -3   3  -3   21.84    1.53
  -3   3  -3   23.18    1.48
  -4   3  -3  421.80   19.15
  -4   3  -3  390.41   19.07
   4  -3   3  384.51   19.50
  -5   3  -3   36.67    2.34
   5  -3   3   37.83    2.26
  -6   3  -3    6.00    1.03
   6  -3   3    3.15    1.06
  -7   3  -3   61.03    3.72
   7  -3   3   59.57    3.79
  -8   3  -3   -0.24    1.16
   8  -3   3    4.10    1.79
  -9   3  -3   15.13    2.16
 -10   3  -3   10.07    2.36
  10   2  -3    1.71    1.83
  10   2  -3    2.45    2.12
   9   2  -3   21.11    2.54
   9   2  -3   20.98    2.47
   8   2  -3   33.38    2.46
   8   2  -3   28.84    2.91
   7   2  -3    3.05    1.05
   6   2  -3  170.55    8.42
  -6  -2   3  168.09    8.23
   5   2  -3   53.11    2.67
   5   2  -3   52.71    2.88
  -5  -2   3   52.78    2.73
   4   2  -3   41.19    2.27
   3   2  -3  375.35   17.91
   2   2  -3    1.69    0.37
   1   2  -3  486.75   21.23
   1   2  -3  447.94   21.49
  -1  -2   3  422.46   21.23
   0   2  -3  425.09   20.13
   0   2  -3  450.10   19.93
   0  -2   3  394.50   19.92
  -1   2  -3   49.33    2.59
  -1   2  -3   53.50    2.76
  -2   2  -3  547.23   27.56
  -2   2  -3  611.95   27.37
  -3   2  -3  271.90   12.87
  -3   2  -3  280.55   12.96
   3  -2   3  253.54   13.12
  -4   2  -3   96.60    4.99
  -4   2  -3  100.20    4.99
   4  -2   3   98.58    5.05
  -5   2  -3  304.17   14.44
   5  -2   3  294.14   14.82
  -6   2  -3   27.48    1.99
   6  -2   3   27.79    2.10
  -7   2  -3   56.12    3.28
   7  -2   3   49.39    3.37
  -8   2  -3   56.69    3.59
   8  -2   3   51.53    3.77
  -9   2  -3    1.12    1.62
   9  -2   3   -1.96    1.88
 -10   2  -3   13.97    2.57
  10   1  -3    5.63    2.12
   9   1  -3   -1.54    1.56
   9   1  -3   -0.04    1.27
   8   1  -3   27.82    2.26
   8   1  -3   23.52    2.39
  -8  -1   3   27.77    2.51
   7   1  -3   23.79    2.29
   7   1  -3   28.25    2.01
  -7  -1   3   26.77    2.08
   6   1  -3   42.14    2.44
  -6  -1   3   42.37    2.48
   5   1  -3  282.35   13.51
  -5  -1   3  279.69   13.41
   4   1  -3   58.81    2.96
   4   1  -3   55.94    2.85
  -4  -1   3   57.43    2.89
   3   1  -3  321.09   15.07
   3   1  -3  315.67   14.89
  -3  -1   3  311.74   14.90
   2   1  -3  864.58   39.31
   2   1  -3  875.42   39.61
  -2  -1   3  775.58   39.29
   1   1  -3  283.01   12.34
   1   1  -3  257.05   12.17
  -1  -1   3  233.94   12.34
  -1  -1   3  258.95   12.19
   0   1  -3  381.15   18.33
   0   1  -3  392.16   18.77
   0  -1   3  374.08   18.14
   0  -1   3  394.60   18.16
  -1   1  -3  331.90   14.80
  -1   1  -3  290.50   14.95
   1  -1   3  316.40   14.80
  -2   1  -3    8.12    0.64
  -2   1  -3    8.24    0.76
  -3   1  -3  361.54   17.74
  -3   1  -3  385.48   17.86
  -4   1  -3   34.82    2.00
  -5   1  -3  122.35    6.16
  -6   1  -3  189.94    9.49
   6  -1   3  194.41    9.73
  -7   1  -3    2.70    0.96
   7  -1   3    2.71    1.04
  -8   1  -3  108.48    5.80
   8  -1   3  101.19    5.92
  -9   1  -3   51.98    3.54
   9  -1   3   42.49    3.63
 -10   1  -3    2.91    1.85
  10  -1   3    0.70    2.05
  10   0  -3    3.26    2.16
   9   0  -3   11.76    2.08
  -9   0   3    9.78    2.11
   8   0  -3    1.99    0.96
   8   0  -3    1.57    1.34
  -8   0   3    3.13    1.45
   7   0  -3   47.66    3.16
   7   0  -3   48.83    2.78
  -7   0   3   52.77    3.11
   6   0  -3   16.04    1.23
   6   0  -3   15.07    1.71
  -6   0   3   15.75    1.45
   5   0  -3   85.06    4.20
   5   0  -3   84.73    4.58
  -5   0   3   82.06    4.29
   4   0  -3  302.28   15.01
   4   0  -3  298.12   14.38
  -4   0   3  305.48   14.39
   3   0  -3   11.81    0.86
   3   0  -3   12.80    0.81
   3   0  -3   12.71    1.06
  -3   0   3   13.34    0.87
  -3   0   3   13.16    0.87
   2   0  -3  389.55   17.63
   2   0  -3  371.87   17.54
   2   0  -3  399.13   18.28
  -2   0   3  369.42   17.55
  -2   0   3  331.10   17.61
   1   0  -3  659.35   30.04
   1   0  -3  665.17   29.11
   1   0  -3  639.83   28.97
  -1   0   3  615.23   28.95
  -1   0   3  519.75   29.10
  -1   0   3  597.46   30.05
   0   0  -3   70.92    3.43
   0   0  -3   70.27    3.52
   0   0   3   63.56    3.46
   0   0   3   65.94    3.54
   0   0   3   70.94    3.41
  -1   0  -3  508.49   24.12
   1   0   3  483.66   24.71
   1   0   3  472.58   24.10
   1   0   3  568.45   23.97
  -3   0  -3   34.18    1.87
  -4   0  -3  332.20   15.85
  -5   0  -3   16.56    1.28
  -6   0  -3  128.60    6.52
  -7   0  -3   94.37    5.05
  -8   0  -3    6.89    1.30
  -9   0  -3   55.47    3.88
   9   0   3   56.69    3.96
  10   0   3   17.38    2.63
  11   0   3    4.23    2.50
  11   0   3    6.78    2.32
  11   0   3    6.73    2.14
  11   0   3    7.38    9.42
  10  -1  -3    1.63    2.28
   9  -1  -3   25.98    3.35
  -9   1   3   33.24    3.41
   8  -1  -3   21.43    2.43
  -8   1   3   20.43    2.60
   7  -1  -3    2.66    0.67
   7  -1  -3    3.35    1.35
  -7   1   3    2.83    1.16
   6  -1  -3  108.43    5.33
   6  -1  -3  109.47    5.92
  -6   1   3  106.68    5.62
   5  -1  -3   60.95    3.68
   5  -1  -3   63.17    3.17
  -5   1   3   65.16    3.45
   4  -1  -3   67.81    3.73
   4  -1  -3   64.45    3.27
  -4   1   3   67.54    3.47
   3  -1  -3  233.03   11.40
   3  -1  -3  229.30   10.78
  -3   1   3  219.43   10.88
   2  -1  -3    2.08    0.53
  -2   1   3    1.47    0.23
  -2   1   3    1.56    0.34
   1  -1  -3  359.82   16.68
   1  -1  -3  354.49   16.03
   1  -1  -3  333.17   16.02
  -1   1   3  289.11   16.03
  -1   1   3  357.73   16.03
   0  -1  -3    9.99    0.63
   0  -1  -3   11.17    0.75
   0   1   3   10.65    0.77
   0   1   3    8.16    0.75
   0   1   3   10.21    0.65
   1   1   3  280.02   13.67
   1   1   3  277.99   13.29
   1   1   3  280.56   13.32
   2   1   3  697.17   32.85
   4   1   3  237.48   35.00
   4   1   3  248.65   11.74
   6   1   3  149.97   32.15
   9   1   3    1.18    6.05
   9   1   3    0.69    1.25
  10   1   3   19.45    2.38
  10   1   3   19.36    2.34
  11   1   3    2.74    2.04
  11   1   3    2.21    2.43
  11   1   3   -2.70    9.37
  11   1   3    2.71    2.16
  10  -2  -3    5.75    2.78
 -10   2   3    6.19    2.84
   9  -2  -3    3.44    2.26
  -9   2   3    1.70    2.12
   8  -2  -3   37.58    3.56
  -8   2   3   38.14    3.35
   7  -2  -3   25.43    2.61
  -7   2   3   25.60    2.35
   6  -2  -3   19.72    2.09
   6  -2  -3   17.27    1.16
  -6   2   3   17.23    1.80
   5  -2  -3  159.44    7.72
   5  -2  -3  161.86    8.49
   5  -2  -3  154.85    7.68
  -5   2   3  168.80    8.07
   4  -2  -3   69.36    3.97
  -4   2   3   69.70    3.69
   3  -2  -3  156.98    8.04
  -3   2   3  155.58    7.65
   2  -2  -3  172.72    9.02
  -2   2   3  184.37    8.64
   1  -2  -3    4.02    0.60
  -1   2   3    2.27    0.40
  -1   2   3    2.43    0.33
   0  -2  -3  725.74   35.88
   0   2   3  745.92   34.68
   1   2   3   37.62    2.08
   2   2   3  171.78    8.35
   3   2   3  578.31   27.36
   4   2   3    1.71    0.51
   5   2   3  137.46    6.85
   7   2   3    4.24    4.07
   7   2   3    5.88    1.07
  10   2   3    1.38    1.72
  10   2   3    0.56    1.57
  10   2   3   -6.57    7.22
  11   2   3   21.41    2.78
  11   2   3   19.10    2.83
   9  -3  -3    7.85    2.58
  -9   3   3    3.46    2.38
   8  -3  -3    3.65    1.99
  -8   3   3   -0.04    1.79
   7  -3  -3   36.70    3.21
  -7   3   3   30.29    2.83
   6  -3  -3    5.15    1.51
  -6   3   3    3.23    1.15
   5  -3  -3   70.00    4.26
  -5   3   3   70.94    4.00
   4  -3  -3   98.89    5.26
  -4   3   3   92.57    4.97
   3  -3  -3    0.68    0.63
  -3   3   3    0.77    0.54
   2  -3  -3  312.44   15.85
  -2   3   3  325.12   15.26
   1  -3  -3  271.97   13.68
  -1   3   3  276.95   13.02
  -1   3   3  275.99   13.17
   0   3   3   10.39    0.85
   1   3   3  564.10   26.72
   2   3   3  238.20   11.50
   3   3   3   64.77    3.44
   4   3   3  215.61   10.52
   5   3   3   16.29    1.46
   6   3   3   78.90    4.29
   7   3   3   64.42    3.80
   8   3   3    7.99    1.45
   8   3   3    8.64    1.59
   9   3   3   56.94    3.81
   9   3   3   51.40    3.90
  10   3   3   12.34    2.10
  10   3   3    9.61    2.16
   9  -4  -3    3.82    2.62
  -9   4   3    3.68    2.40
   8  -4  -3    8.68    2.33
  -8   4   3   11.56    2.31
   7  -4  -3    1.12    1.79
  -7   4   3    5.44    1.58
   6  -4  -3   33.70    3.03
  -6   4   3   32.60    2.70
   5  -4  -3    0.99    1.18
  -5   4   3    2.02    0.93
   4  -4  -3   53.47    3.42
  -4   4   3   55.27    3.20
   3  -4  -3   93.85    5.18
  -3   4   3   95.04    4.96
   2  -4  -3   70.40    3.90
  -2   4   3   67.40    3.66
  -1   4   3  169.90    8.17
  -1   4   3  171.64    8.36
   0   4   3  280.79   13.65
   0   4   3  287.66   13.56
   1   4   3   32.74    2.00
   1   4   3   36.55    1.95
   2   4   3  407.16   18.97
   2   4   3  384.95   18.91
   3   4   3  183.62    8.90
   3   4   3  177.29    8.88
   4   4   3   42.59    2.61
   5   4   3  137.86    6.95
   5   4   3  133.67    6.95
   6   4   3    1.29    1.04
   6   4   3    1.82    0.96
   7   4   3   54.79    3.42
   7   4   3   52.64    3.59
   8   4   3   16.47    1.99
   8   4   3   15.23    1.89
   9   4   3    5.48    1.97
   9   4   3    3.89    1.59
  10   4   3   25.29    3.28
   8  -5  -3   17.12    2.94
  -8   5   3   18.26    2.63
   7  -5  -3    5.83    2.01
  -7   5   3    3.55    1.80
   6  -5  -3   20.35    2.36
  -6   5   3   16.31    2.22
   5  -5  -3   49.72    3.60
  -5   5   3   50.46    3.30
   4  -5  -3    4.03    1.30
  -4   5   3    3.16    0.94
   3  -5  -3   76.07    4.38
  -3   5   3   74.49    4.16
  -2   5   3   63.64    3.52
  -2   5   3   62.03    3.16
  -1   5   3    0.07    0.55
  -1   5   3    0.01    0.38
   0   5   3  128.07    6.53
   0   5   3  133.01    6.41
   1   5   3   38.79    2.21
   1   5   3   40.31    2.31
   2   5   3   55.92    3.14
   2   5   3   58.31    3.13
   3   5   3  193.30    9.64
   3   5   3  198.43    9.69
   4   5   3    2.32    0.80
   4   5   3    1.70    0.81
   5   5   3  118.21    6.16
   5   5   3  117.92    6.21
   6   5   3   82.54    4.73
   6   5   3   85.97    4.84
   7   5   3   -0.75    1.41
   7   5   3    0.73    1.17
   8   5   3   41.14    3.14
   8   5   3   40.22    3.46
   9   5   3   18.91    2.43
   9   5   3   21.64    2.70
  10   5   3    2.21    1.92
   8  -6  -3    1.51    2.45
  -8   6   3    3.67    2.28
   7  -6  -3   16.43    2.65
  -7   6   3   10.07    2.30
   6  -6  -3    3.37    1.81
  -6   6   3    0.57    1.58
   5  -6  -3   28.80    2.98
  -5   6   3   31.73    2.68
   4  -6  -3   65.02    4.24
  -4   6   3   63.06    3.88
  -3   6   3   -0.43    0.86
  -2   6   3   63.58    3.80
  -2   6   3   68.20    3.44
  -1   6   3   79.02    4.33
  -1   6   3   79.09    4.05
   0   6   3    1.06    0.64
   0   6   3    1.67    0.55
   1   6   3   70.99    3.85
   1   6   3   74.60    3.96
   2   6   3   16.03    1.41
   2   6   3   14.31    1.37
   3   6   3   70.48    3.76
   3   6   3   63.25    3.69
   4   6   3   80.22    4.09
   4   6   3   60.79    3.88
   5   6   3    5.94    1.24
   5   6   3    4.37    1.27
   6   6   3  102.72    5.77
   6   6   3  105.68    5.71
   7   6   3   34.30    2.95
   7   6   3   31.22    2.71
   8   6   3    3.22    1.54
   8   6   3    5.84    1.82
   9   6   3   34.32    3.31
   7  -7  -3   -1.49    2.38
  -7   7   3   -2.27    2.09
   6  -7  -3    9.80    2.40
  -6   7   3    8.84    2.13
  -5   7   3    0.56    1.38
  -4   7   3   17.77    2.11
  -3   7   3   28.77    2.53
  -2   7   3    5.22    1.20
  -2   7   3    6.98    0.98
  -1   7   3   68.52    4.05
  -1   7   3   73.66    3.84
   0   7   3   18.08    1.56
   0   7   3   18.04    1.82
   1   7   3   19.16    1.69
   1   7   3   16.76    1.61
   2   7   3   98.79    5.33
   2   7   3  100.99    5.32
   3   7   3   17.64    1.95
   3   7   3   16.72    1.65
   4   7   3   39.40    2.97
   4   7   3   40.71    2.71
   5   7   3   69.43    4.23
   5   7   3   62.54    3.89
   6   7   3   -0.11    1.36
   6   7   3    1.02    1.33
   7   7   3   39.65    3.38
   7   7   3   33.65    3.01
   8   7   3    8.05    2.16
   9   7   3    2.71    2.33
  -6   8   3   -1.32    1.88
  -5   8   3    6.71    1.86
  -4   8   3   -0.21    1.32
  -3   8   3   10.53    1.82
  -2   8   3    9.97    1.56
  -1   8   3   10.30    1.59
  -1   8   3   14.94    1.51
   0   8   3   53.50    3.44
   0   8   3   54.50    3.30
   1   8   3    3.17    1.19
   1   8   3    2.41    1.05
   2   8   3   22.35    2.07
   2   8   3   23.62    2.26
   3   8   3   84.12    4.90
   3   8   3   83.64    4.72
   4   8   3    2.10    1.19
   4   8   3    3.00    1.39
   5   8   3   14.18    2.08
   5   8   3   13.19    1.70
   6   8   3   45.91    3.33
   6   8   3   46.87    3.72
   7   8   3    0.75    1.87
   8   8   3    6.55    2.29
  -5   9   3    1.40    2.05
  -4   9   3    8.51    2.07
  -3   9   3   -0.27    1.57
  -2   9   3    7.74    1.73
  -1   9   3   10.74    1.69
   0   9   3    4.65    1.38
   0   9   3    2.27    1.45
   1   9   3   26.38    2.67
   1   9   3   26.56    2.64
   2   9   3    3.05    1.50
   2   9   3    1.44    1.36
   3   9   3   12.17    1.70
   3   9   3   11.25    1.91
   4   9   3   21.08    2.44
   4   9   3   18.52    2.10
   5   9   3   -0.53    1.49
   5   9   3    0.56    1.72
   6   9   3   11.05    2.39
   6   9   3   14.21    2.15
   7   9   3    2.55    2.21
  -3  10   3    3.58    2.07
  -2  10   3   -1.18    1.80
  -1  10   3   13.87    2.13
   0  10   3    8.08    1.82
   1  10   3    1.37    1.76
   1  10   3    3.44    1.68
   2  10   3    9.45    2.04
   2  10   3    7.91    1.84
   3  10   3    0.78    1.78
   3  10   3    2.91    1.64
   4  10   3    7.76    2.19
   4  10   3    9.10    1.90
   5  10   3    1.32    2.01
   5  10   3    1.76    1.83
   6  10   3    0.85    2.30
  -1  11   3    1.65    2.15
   0  11   3    7.60    2.24
   1  11   3    3.27    2.03
   2  11   3    1.58    2.21
   2  11   3    0.38    2.28
   3  11   3    4.78    2.50
   3  11   3    8.65    2.26
   1  11  -4    1.15    2.17
   0  11  -4    6.66    2.10
   5  10  -4   -0.12    2.15
   4  10  -4    6.97    2.19
   3  10  -4   -2.45    1.70
   2  10  -4   14.38    2.30
   1  10  -4    6.20    1.63
   1  10  -4    6.50    2.08
   0  10  -4    3.72    1.77
   0  10  -4    5.83    1.57
  -1  10  -4   28.20    3.28
  -1  10  -4   23.65    2.80
  -2  10  -4    3.95    2.15
  -2  10  -4    4.11    1.69
  -3  10  -4    4.10    1.82
   6   9  -4   10.35    2.33
   5   9  -4    0.84    1.82
   4   9  -4    2.29    1.59
   3   9  -4   17.37    2.22
   2   9  -4   -0.65    1.41
   1   9  -4   13.38    1.62
   1   9  -4   17.99    2.05
   0   9  -4   14.97    2.01
   0   9  -4   13.11    1.65
  -1   9  -4   25.02    2.42
  -1   9  -4   28.32    2.87
  -2   9  -4   17.80    2.36
  -2   9  -4   19.89    2.35
  -3   9  -4    4.52    2.00
  -3   9  -4    5.02    1.57
  -4   9  -4   15.22    2.21
  -5   9  -4   12.02    2.12
   7   8  -4    5.51    2.05
   6   8  -4   12.41    2.15
   5   8  -4   22.39    2.45
   4   8  -4   -1.33    1.24
   3   8  -4   30.48    2.68
   2   8  -4   37.73    2.39
   2   8  -4   37.57    2.94
   1   8  -4    0.29    1.17
   1   8  -4    2.18    0.94
   0   8  -4   38.27    2.63
   0   8  -4   40.67    2.91
  -1   8  -4   26.33    2.39
  -1   8  -4   24.54    2.07
  -2   8  -4    9.08    1.75
  -2   8  -4    8.40    1.37
  -3   8  -4   25.03    2.40
  -3   8  -4   30.04    2.89
  -4   8  -4   -1.28    1.52
  -4   8  -4    0.76    1.27
  -5   8  -4   15.30    2.12
  -6   8  -4    8.77    1.89
   8   7  -4   -2.69    1.93
   7   7  -4    9.73    2.09
   6   7  -4   -0.45    1.36
   5   7  -4   36.59    3.00
   4   7  -4   30.95    2.46
   3   7  -4    5.35    1.22
   3   7  -4    5.54    0.72
   2   7  -4  118.80    6.17
   2   7  -4  112.41    5.73
   1   7  -4   34.75    2.57
   1   7  -4   35.84    2.19
   0   7  -4    4.22    0.87
   0   7  -4    5.34    1.21
  -1   7  -4   87.46    4.79
  -1   7  -4   85.09    4.61
  -2   7  -4   35.42    2.75
  -2   7  -4   32.69    2.31
  -3   7  -4   11.19    1.70
  -3   7  -4   11.25    1.39
  -4   7  -4   38.10    2.98
  -4   7  -4   34.78    2.75
  -5   7  -4   -1.53    1.39
  -5   7  -4    0.84    1.21
  -6   7  -4   17.75    2.21
  -7   7  -4    5.18    1.73
   9   6  -4   14.37    2.49
   8   6  -4    9.48    2.11
   7   6  -4    6.79    1.73
   6   6  -4   39.33    2.96
   5   6  -4    4.85    1.30
   4   6  -4   46.01    2.96
   3   6  -4   60.80    3.58
   2   6  -4    5.06    0.98
   2   6  -4    3.90    0.56
   1   6  -4  129.56    6.21
   1   6  -4  122.13    6.45
   0   6  -4   18.98    1.71
   0   6  -4   16.14    1.32
  -1   6  -4   54.41    3.20
  -1   6  -4   53.39    2.98
  -2   6  -4  130.98    6.84
  -2   6  -4  140.66    7.09
  -3   6  -4    4.10    1.23
  -3   6  -4    2.10    0.84
  -4   6  -4   62.91    3.71
  -4   6  -4   64.32    3.84
  -5   6  -4   56.68    3.69
  -5   6  -4   62.08    3.72
  -6   6  -4   -0.56    1.29
  -6   6  -4   -0.40    1.18
  -7   6  -4   24.17    2.61
  -8   6  -4    5.76    1.76
   9   5  -4    7.40    2.08
   8   5  -4   23.74    2.81
   7   5  -4    4.96    1.45
   6   5  -4   37.85    2.83
   5   5  -4  124.18    6.53
   4   5  -4   10.06    1.26
   3   5  -4   98.27    5.15
   2   5  -4  129.09    6.64
   2   5  -4  132.99    6.30
   1   5  -4    5.40    0.61
   1   5  -4    6.48    0.91
   0   5  -4  138.98    7.11
   0   5  -4  143.96    6.92
  -1   5  -4    8.20    1.02
  -1   5  -4    7.82    0.91
  -2   5  -4  128.74    6.44
  -2   5  -4  119.75    6.22
  -3   5  -4  122.12    6.66
  -3   5  -4  134.30    6.70
  -3   5  -4  140.15    6.82
  -4   5  -4    2.37    0.83
  -4   5  -4    2.57    0.97
  -5   5  -4  138.71    7.48
  -5   5  -4  151.81    7.48
  -6   5  -4   62.07    3.81
  -7   5  -4    1.89    1.26
  -8   5  -4   44.70    3.56
  -9   5  -4   11.50    2.31
   9   4  -4    5.28    1.81
   8   4  -4    4.08    1.48
   7   4  -4   25.93    2.36
   6   4  -4    3.82    1.11
   5   4  -4   97.02    5.17
   4   4  -4  111.04    5.72
   3   4  -4    4.92    0.81
   2   4  -4  334.58   16.11
   1   4  -4  131.59    5.71
   1   4  -4  121.20    5.94
  -1  -4   4  101.95    5.72
   0   4  -4  114.92    5.51
   0   4  -4  110.32    5.69
  -1   4  -4  377.45   17.80
  -1   4  -4  371.01   18.00
  -2   4  -4   44.66    2.68
  -2   4  -4   44.02    2.46
  -3   4  -4   76.61    4.37
  -3   4  -4   89.89    4.25
  -3   4  -4   86.00    4.53
  -4   4  -4  200.28    9.63
  -4   4  -4  186.84    9.55
  -5   4  -4    1.07    0.76
  -5   4  -4    1.87    0.82
   5  -4   4    1.24    0.51
  -6   4  -4   69.08    3.95
   6  -4   4   66.28    3.63
  -7   4  -4   51.63    3.42
  -8   4  -4   19.96    2.26
  -9   4  -4   34.92    3.51
  10   3  -4    1.26    2.15
  10   3  -4    3.17    2.04
   9   3  -4   27.56    3.18
   9   3  -4   22.80    2.88
   8   3  -4    8.57    1.51
   7   3  -4   14.03    1.61
   6   3  -4   51.60    3.14
   5   3  -4    3.88    0.87
   4   3  -4  124.49    6.26
   3   3  -4   48.39    2.65
   2   3  -4  117.93    5.87
   1   3  -4  546.90   25.30
   1   3  -4  568.80   24.98
  -1  -3   4  478.98   24.99
   0   3  -4   74.32    3.62
   0   3  -4   72.40    3.78
  -1   3  -4  456.76   21.04
  -1   3  -4  432.46   21.27
  -2   3  -4  584.47   27.60
  -2   3  -4  582.57   27.86
  -3   3  -4   92.12    4.64
  -3   3  -4   89.96    4.74
  -4   3  -4  225.36   10.50
  -4   3  -4  216.29   10.40
   4  -3   4  197.90   10.40
  -5   3  -4  123.40    6.12
  -5   3  -4  115.85    6.08
   5  -3   4  118.67    6.02
  -6   3  -4    8.96    1.18
   6  -3   4    8.54    1.06
  -7   3  -4   92.76    5.09
   7  -3   4   87.64    5.02
  -8   3  -4    4.34    1.48
   8  -3   4    3.27    1.43
  -9   3  -4    7.44    1.89
 -10   3  -4   22.96    2.93
  10   2  -4    2.09    2.23
   9   2  -4   15.48    2.25
   9   2  -4   14.00    1.91
   8   2  -4   38.63    2.81
   8   2  -4   36.71    3.21
   7   2  -4   10.75    1.60
   7   2  -4   10.67    1.33
   6   2  -4  185.06    9.13
  -6  -2   4  183.62    8.91
   5   2  -4   56.25    3.00
   5   2  -4   52.52    2.72
   4   2  -4    0.57    0.48
   3   2  -4  415.55   19.83
   2   2  -4   12.16    0.92
   1   2  -4   48.47    2.49
  -1  -2   4   46.87    2.31
  -1  -2   4   45.50    2.31
   0   2  -4  575.70   27.76
   0   2  -4  622.40   27.50
   0  -2   4  555.09   27.50
  -1   2  -4  194.15    9.73
  -1   2  -4  203.94    9.72
  -1   2  -4  199.83    9.53
  -2   2  -4  457.93   23.11
  -2   2  -4  509.30   22.90
  -3   2  -4  390.62   18.87
  -3   2  -4  402.46   19.05
  -4   2  -4    1.57    0.57
  -4   2  -4    1.47    0.59
   4  -2   4    1.64    0.54
  -5   2  -4  317.64   15.18
   5  -2   4  310.84   15.50
  -6   2  -4   72.07    4.01
   6  -2   4   72.81    4.04
  -7   2  -4   17.04    1.67
   7  -2   4   15.80    1.98
  -8   2  -4   71.42    3.89
   8  -2   4   50.97    3.89
  -9   2  -4    7.99    1.85
   9  -2   4    4.86    2.23
 -10   2  -4   11.22    2.23
  10   1  -4    4.96    2.14
   9   1  -4    1.31    1.64
   9   1  -4    0.41    1.43
   8   1  -4   16.13    1.99
   8   1  -4   16.18    2.14
   7   1  -4   70.77    4.34
   7   1  -4   77.05    4.04
  -7  -1   4   71.83    4.08
   6   1  -4    9.72    1.30
   6   1  -4    9.75    1.12
  -6  -1   4   10.01    1.21
   5   1  -4  227.26   10.67
   5   1  -4  212.81   11.13
  -5  -1   4  219.98   10.57
   4   1  -4  281.88   13.49
   4   1  -4  286.27   14.20
   4   1  -4  294.73   13.68
  -4  -1   4  277.62   13.52
   3   1  -4   59.09    3.20
   3   1  -4   59.31    2.99
   3   1  -4   57.71    2.89
  -3  -1   4   57.12    2.88
   2   1  -4  465.04   21.87
   2   1  -4  457.92   21.01
   2   1  -4  449.41   21.19
  -2  -1   4  413.10   20.97
   1   1  -4  227.45   10.44
   1   1  -4  218.92   10.16
   1   1  -4  194.32   10.00
  -1  -1   4  204.91   10.04
   0   1  -4   39.02    2.04
   0   1  -4   37.29    1.95
   0  -1   4   35.37    1.89
   0  -1   4   36.19    1.92
  -1   1  -4  434.93   23.93
  -1   1  -4  522.71   23.24
  -1   1  -4  474.57   23.45
   1  -1   4  538.10   23.95
  -2   1  -4   78.99    4.06
  -2   1  -4   79.50    3.94
  -3   1  -4  306.55   15.18
  -3   1  -4  330.77   15.34
  -4   1  -4  136.43    6.75
  -5   1  -4   60.88    3.32
  -6   1  -4  290.29   14.10
  -7   1  -4   14.19    1.72
   7  -1   4   16.98    1.74
  -8   1  -4   52.36    3.34
   8  -1   4   47.25    3.49
  -9   1  -4   74.77    4.54
   9  -1   4   69.42    4.67
 -10   1  -4    4.34    1.94
  10  -1   4    4.35    2.30
  10   0  -4    3.72    2.09
   9   0  -4   13.40    2.27
   8   0  -4    0.11    1.38
   8   0  -4    0.94    1.06
  -8   0   4    1.73    1.44
   7   0  -4   24.10    2.20
   7   0  -4   24.60    1.74
  -7   0   4   23.94    2.12
   6   0  -4   58.32    3.03
   6   0  -4   54.88    3.47
  -6   0   4   56.03    3.25
   5   0  -4    3.50    0.83
  -5   0   4    3.00    0.72
   4   0  -4  227.36   11.66
   4   0  -4  240.09   11.15
  -4   0   4  229.76   11.16
   3   0  -4  191.87    9.23
   3   0  -4  193.32    9.68
  -3   0   4  192.46    9.23
   2   0  -4  113.91    5.26
   2   0  -4  111.30    5.54
   2   0  -4  108.74    5.24
  -2   0   4  108.96    5.22
  -2   0   4   96.60    5.26
   1   0  -4  591.50   27.49
   1   0  -4  574.75   28.36
  -1   0   4  574.55   27.35
   0   0  -4  148.29    7.03
   0   0  -4  145.77    6.85
   0   0   4  144.47    6.82
   0   0   4  135.53    7.07
   0   0   4  128.04    6.90
  -1   0  -4  224.25   10.56
  -1   0  -4  209.20   10.36
   1   0   4  202.53   10.55
   1   0   4  224.40   10.28
  -2   0  -4  436.38   21.23
   2   0   4  454.16   21.07
   3   0   4    0.66    0.30
   3   0   4   -0.20    1.17
  -4   0  -4  343.02   16.38
  -5   0  -4  129.28    6.46
  -6   0  -4   47.59    2.82
  -7   0  -4  135.67    6.99
  -8   0  -4   15.13    1.87
   9   0   4   34.28    3.17
  10   0   4   31.64    3.34
  10   0   4   37.58    3.68
  10  -1  -4    3.20    2.55
   9  -1  -4   12.04    2.26
  -9   1   4    8.61    2.33
   8  -1  -4   26.89    3.05
  -8   1   4   30.51    2.98
   7  -1  -4    5.87    1.49
   7  -1  -4    9.10    1.09
  -7   1   4    7.10    1.50
   6  -1  -4   42.33    2.94
   6  -1  -4   44.13    2.37
  -6   1   4   44.39    2.81
   5  -1  -4   78.83    4.65
   5  -1  -4   84.38    4.13
  -5   1   4   86.82    4.43
   4  -1  -4    0.65    0.33
   4  -1  -4    1.68    0.72
  -4   1   4    0.64    0.51
   3  -1  -4  149.65    7.02
   3  -1  -4  151.34    7.55
  -3   1   4  135.34    7.00
  -3   1   4  149.27    7.14
   2  -1  -4   17.16    1.34
   2  -1  -4   20.31    1.04
  -2   1   4   17.24    1.12
  -2   1   4   15.51    1.01
   1  -1  -4  235.24   11.70
   1  -1  -4  229.41   11.21
  -1   1   4  241.34   11.25
   0  -1  -4  298.25   13.26
   0  -1  -4  266.95   13.69
   0   1   4  275.94   13.26
   0   1   4  269.08   13.25
  -1  -1  -4    0.32    0.28
   1   1   4    0.42    0.33
   2   1   4  573.11   27.08
   3   1   4  513.76   24.34
   4   1   4   -0.87    1.43
   4   1   4    1.91    0.50
   7   1   4    8.69    4.69
   7   1   4    7.57    1.16
   9   1   4   -1.15    6.20
   9   1   4    4.43    1.41
  10   1   4   10.69    1.93
  10   1   4    3.09    8.01
  11   1   4    4.22    2.29
  11   1   4    3.96    2.14
  11   1   4    7.25    2.83
  11   1   4    1.23    9.54
   9  -2  -4   -1.07    2.20
  -9   2   4   -0.84    2.37
   8  -2  -4   16.72    2.41
  -8   2   4   16.70    2.49
   7  -2  -4   40.39    3.42
  -7   2   4   42.54    3.20
   6  -2  -4   -1.24    1.20
  -6   2   4    0.40    1.14
   5  -2  -4   94.32    5.38
  -5   2   4   95.40    5.04
   4  -2  -4  110.66    5.90
  -4   2   4  104.53    5.49
   3  -2  -4   28.56    2.02
  -3   2   4   29.07    1.79
   2  -2  -4  260.07   12.85
  -2   2   4  253.40   12.31
   1  -2  -4   12.77    1.11
  -1   2   4   12.33    0.88
  -1   2   4   13.60    0.95
   0  -2  -4  262.81   13.16
   0   2   4  279.40   12.75
   0   2   4  254.49   12.62
   1   2   4  256.57   12.36
   2   2   4   -0.03    0.43
   3   2   4  364.88   17.43
   4   2   4  251.51   12.16
   5   2   4   13.43    1.22
   6   2   4  283.43   13.80
   8   2   4  153.19   45.08
   9   2   4   19.91    6.70
  10   2   4    4.31    1.84
  10   2   4   -2.47    1.72
  11   2   4   11.16    2.34
  11   2   4   13.61    2.64
   9  -3  -4    6.52    2.56
  -9   3   4    8.89    2.64
   8  -3  -4    2.03    1.95
  -8   3   4    0.31    1.77
   7  -3  -4   22.00    2.66
  -7   3   4   19.43    2.51
   6  -3  -4   13.95    1.88
  -6   3   4   14.45    1.78
   5  -3  -4   12.54    1.64
  -5   3   4   12.22    1.40
   4  -3  -4  147.30    7.74
  -4   3   4  145.49    7.40
   3  -3  -4   95.38    5.23
  -3   3   4   97.46    4.98
   2  -3  -4   97.48    5.43
  -2   3   4  106.46    5.18
   1  -3  -4  525.76   25.65
  -1   3   4  525.26   24.71
  -1   3   4  511.82   24.59
   0   3   4  173.86    8.49
   1   3   4  346.72   16.60
   2   3   4  394.05   18.85
   3   3   4    9.07    1.03
   4   3   4  178.70    8.86
   5   3   4   48.68    2.88
   6   3   4   26.09    2.05
   7   3   4   91.41    5.07
   8   3   4    2.47    1.27
   9   3   4   39.68    3.24
   9   3   4   31.71    3.08
  10   3   4   32.60    3.77
  10   3   4   36.43    3.42
   9  -4  -4    0.56    2.58
  -9   4   4    0.65    2.62
   8  -4  -4    8.04    2.48
  -8   4   4   11.28    2.50
   7  -4  -4   -0.97    1.72
  -7   4   4   -1.29    1.54
   6  -4  -4   26.98    2.80
  -6   4   4   22.78    2.53
   5  -4  -4    8.32    1.58
  -5   4   4    6.55    1.26
   4  -4  -4    5.23    1.32
  -4   4   4    5.89    1.12
   3  -4  -4  186.06    9.84
  -3   4   4  193.38    9.43
   2  -4  -4   13.80    1.49
  -2   4   4   15.22    1.27
   1  -4  -4   21.88    1.70
  -1   4   4   21.25    1.22
  -1   4   4   22.21    1.53
   0   4   4  770.10   38.18
   0   4   4  845.21   38.21
   1   4   4    5.85    0.74
   2   4   4  149.46    7.47
   3   4   4  324.48   15.68
   4   4   4   19.49    1.73
   5   4   4  111.94    5.93
   6   4   4   21.73    2.03
   7   4   4   18.84    2.30
   8   4   4   50.36    3.67
   8   4   4   49.87    3.47
   9   4   4    0.52    1.45
   9   4   4   -1.62    1.77
  10   4   4   17.96    2.80
  10   4   4   15.30    2.44
   8  -5  -4    7.72    2.55
  -8   5   4    6.22    2.54
   7  -5  -4   15.13    2.53
  -7   5   4   16.82    2.41
   6  -5  -4    1.23    1.64
  -6   5   4    1.33    1.51
   5  -5  -4   35.86    3.26
  -5   5   4   41.16    2.86
   4  -5  -4   36.37    2.80
  -4   5   4   34.93    2.56
   3  -5  -4    8.62    1.45
  -3   5   4    7.17    1.20
   2  -5  -4   73.58    4.32
  -2   5   4   73.06    4.02
  -1   5   4   20.39    1.56
  -1   5   4   19.89    1.24
   0   5   4   91.67    4.80
   0   5   4   91.45    4.58
   1   5   4   87.64    4.65
   1   5   4   89.77    4.54
   2   5   4    4.67    0.74
   2   5   4    3.33    0.81
   3   5   4  180.98   10.00
   3   5   4  225.78   10.08
   4   5   4   51.26    3.08
   4   5   4   48.78    3.01
   5   5   4   41.60    2.91
   5   5   4   50.88    3.08
   6   5   4  138.81    7.19
   6   5   4  130.93    7.12
   7   5   4   23.53    2.42
   7   5   4   21.91    2.36
   8   5   4   18.32    2.30
   8   5   4   17.81    2.17
   9   5   4   35.77    3.38
   9   5   4   34.34    3.71
  10   5   4    1.74    2.10
   8  -6  -4    0.40    2.59
   7  -6  -4    9.98    2.60
  -7   6   4   10.80    2.47
   6  -6  -4   11.90    2.31
  -6   6   4   13.63    2.22
   5  -6  -4    6.81    1.80
  -5   6   4    2.88    1.34
   4  -6  -4   54.60    3.89
  -4   6   4   49.78    3.54
   3  -6  -4   25.26    2.63
  -3   6   4   24.42    2.20
  -2   6   4   17.80    1.36
  -2   6   4   17.29    1.67
  -1   6   4   71.17    3.67
  -1   6   4   71.49    4.02
   0   6   4    1.16    0.58
   0   6   4    1.13    0.72
   1   6   4   61.05    3.28
   1   6   4   58.38    3.42
   2   6   4   39.72    2.52
   2   6   4   37.82    2.39
   3   6   4   28.93    2.14
   3   6   4   27.65    2.10
   4   6   4  119.39    6.27
   4   6   4  118.16    6.31
   5   6   4   14.39    1.84
   5   6   4   15.23    1.71
   6   6   4   34.70    2.80
   6   6   4   34.08    2.74
   7   6   4   65.14    4.29
   7   6   4   67.53    4.31
   8   6   4    4.34    1.62
   8   6   4    7.84    1.96
   9   6   4   15.81    2.45
   7  -7  -4   -2.01    2.59
  -7   7   4    1.93    2.34
   6  -7  -4    7.31    2.52
  -6   7   4    8.17    2.19
   5  -7  -4    2.00    1.99
  -5   7   4    1.33    1.60
  -4   7   4    5.28    1.51
  -3   7   4   35.12    2.79
  -2   7   4   -1.17    1.03
  -1   7   4   46.83    2.66
  -1   7   4   44.52    2.97
   0   7   4   66.10    3.90
   0   7   4   67.26    3.65
   1   7   4    1.46    0.95
   1   7   4    1.13    0.84
   2   7   4   87.82    4.71
   2   7   4   82.66    4.70
   3   7   4   52.83    3.27
   3   7   4   55.17    3.42
   4   7   4    4.38    1.24
   4   7   4    5.88    1.24
   5   7   4   56.43    3.63
   5   7   4   55.74    3.63
   6   7   4    6.78    1.56
   6   7   4    7.12    1.54
   7   7   4   14.35    2.00
   7   7   4   11.24    2.04
   8   7   4   10.72    2.28
   8   7   4   11.28    2.10
   9   7   4    0.38    2.21
  -6   8   4    0.97    2.29
  -5   8   4    5.81    2.10
  -4   8   4    1.06    1.56
  -3   8   4    6.13    1.64
  -2   8   4   18.10    2.33
  -1   8   4    1.05    1.05
  -1   8   4   -0.44    1.18
   0   8   4   47.55    3.19
   0   8   4   43.41    2.82
   1   8   4   26.40    2.22
   1   8   4   19.95    2.23
   2   8   4    2.69    1.24
   2   8   4    1.32    1.15
   3   8   4   60.88    3.75
   3   8   4   60.64    3.92
   4   8   4   22.44    2.63
   4   8   4   23.46    2.31
   5   8   4    1.34    1.32
   5   8   4   -0.23    1.54
   6   8   4   35.45    3.47
   6   8   4   35.74    3.06
   7   8   4    0.87    1.78
   7   8   4    0.86    2.01
   8   8   4    2.73    2.42
  -5   9   4    3.73    2.18
  -4   9   4    6.31    2.08
  -3   9   4    3.62    1.87
  -2   9   4    4.79    1.53
  -1   9   4   16.67    2.25
   0   9   4   -0.36    1.26
   0   9   4   -2.72    1.29
   1   9   4   12.78    1.81
   1   9   4   13.85    1.84
   2   9   4    2.75    1.51
   2   9   4    4.80    1.51
   3   9   4    0.39    1.26
   3   9   4   -0.59    1.52
   4   9   4   15.73    2.03
   4   9   4   18.15    2.42
   5   9   4    1.42    1.56
   5   9   4    2.18    1.91
   6   9   4    5.12    2.20
   6   9   4    3.01    1.79
   7   9   4   14.83    2.79
  -3  10   4    0.28    1.99
  -2  10   4   -0.04    1.76
  -1  10   4    6.25    1.85
   0  10   4   10.05    2.14
   1  10   4    0.42    1.54
   1  10   4    1.21    1.78
   2  10   4    1.58    1.89
   2  10   4    4.63    1.78
   3  10   4    1.91    1.75
   3  10   4    5.81    2.11
   4  10   4    5.82    1.86
   4  10   4    2.94    2.06
   5  10   4    1.23    1.87
   5  10   4    2.74    2.30
   0  11   4    3.09    2.13
   1  11   4   -0.56    2.22
   2  11   4    3.91    2.36
   2  11   4    1.64    2.19
   3  11   4    6.02    2.33
   4  10  -5    3.79    2.04
   3  10  -5    2.30    2.05
   2  10  -5    6.16    1.95
   1  10  -5   10.87    2.19
   0  10  -5   -0.62    1.83
   0  10  -5   -1.42    1.52
  -1  10  -5   15.49    2.39
  -1  10  -5   10.55    1.99
  -2  10  -5   11.28    2.02
  -2  10  -5   12.50    2.52
  -3  10  -5    2.96    2.28
  -3  10  -5    0.12    1.77
   6   9  -5    5.13    2.15
   5   9  -5    7.66    2.05
   4   9  -5    2.84    1.73
   3   9  -5   11.72    1.99
   2   9  -5    3.20    1.63
   1   9  -5   10.61    1.88
   1   9  -5   11.10    1.59
   0   9  -5   15.56    1.81
   0   9  -5   18.96    2.14
  -1   9  -5    0.35    1.31
  -1   9  -5    1.94    1.54
  -2   9  -5   25.24    3.12
  -2   9  -5   16.33    2.11
  -3   9  -5   17.10    2.34
  -3   9  -5   11.68    1.94
  -4   9  -5    1.45    1.97
  -4   9  -5    4.61    1.66
  -5   9  -5   11.85    2.16
   7   8  -5    7.07    2.08
   6   8  -5    0.30    1.83
   5   8  -5   19.59    2.34
   4   8  -5    7.69    1.60
   3   8  -5    6.48    1.54
   2   8  -5   55.55    3.24
   2   8  -5   58.86    3.72
   1   8  -5   14.60    1.75
   1   8  -5    8.95    1.23
   0   8  -5   11.24    1.37
   0   8  -5   11.18    1.66
  -1   8  -5   56.57    3.59
  -1   8  -5   50.86    3.30
  -2   8  -5   -0.38    1.41
  -2   8  -5   -0.29    1.03
  -3   8  -5   24.33    2.70
  -3   8  -5   21.08    2.25
  -4   8  -5    7.62    1.51
  -4   8  -5    4.49    1.86
  -5   8  -5    6.52    1.73
  -5   8  -5    6.90    1.96
  -6   8  -5   13.74    2.10
   8   7  -5   -1.29    1.85
   7   7  -5   12.38    2.18
   6   7  -5    5.31    1.62
   5   7  -5    8.89    1.60
   4   7  -5   27.01    2.49
   3   7  -5   17.67    2.09
   2   7  -5   43.15    2.91
   2   7  -5   40.12    2.35
   1   7  -5   54.95    3.44
   1   7  -5   55.90    3.06
   0   7  -5   32.45    2.26
   0   7  -5   37.20    2.59
  -1   7  -5   73.13    4.18
  -1   7  -5   78.60    4.37
  -2   7  -5   60.56    3.74
  -2   7  -5   56.50    3.47
  -3   7  -5    0.49    1.23
  -3   7  -5    0.26    0.96
  -4   7  -5   50.10    3.15
  -4   7  -5   41.00    3.35
  -5   7  -5    2.31    1.59
  -5   7  -5    5.48    1.46
  -6   7  -5    6.85    1.66
  -6   7  -5    8.09    1.84
  -7   7  -5    9.28    1.98
   8   6  -5   11.80    2.25
   7   6  -5   -0.34    1.45
   6   6  -5   26.87    2.66
   5   6  -5   24.22    2.36
   4   6  -5    6.42    1.25
   3   6  -5   53.61    3.30
   2   6  -5    4.31    0.58
   2   6  -5    4.14    1.00
   1   6  -5   62.18    3.27
   1   6  -5   63.40    3.63
   0   6  -5   51.73    3.14
   0   6  -5   51.38    2.84
  -1   6  -5    1.70    0.88
  -1   6  -5    2.42    0.69
  -2   6  -5  137.95    6.92
  -2   6  -5  123.71    6.64
  -3   6  -5   54.42    3.41
  -3   6  -5   50.68    3.17
  -4   6  -5   14.96    1.79
  -4   6  -5   16.95    1.77
  -5   6  -5   86.45    4.89
  -5   6  -5   85.12    4.96
  -6   6  -5   10.78    1.63
  -6   6  -5   11.27    1.78
  -7   6  -5   11.07    1.84
  -8   6  -5   13.29    2.19
   9   5  -5   -0.13    1.88
   8   5  -5   19.14    2.36
   7   5  -5   25.79    2.67
   6   5  -5    2.56    1.14
   5   5  -5   66.34    3.93
   4   5  -5   52.12    3.20
   3   5  -5   23.19    1.85
   2   5  -5   97.50    4.56
   2   5  -5   89.60    4.95
   1   5  -5    1.49    0.74
   1   5  -5    2.31    0.48
   0   5  -5  126.78    5.98
   0   5  -5  114.65    6.16
  -1   5  -5   49.60    2.98
  -1   5  -5   50.50    2.76
  -2   5  -5   32.36    2.05
  -2   5  -5   28.97    1.87
  -2   5  -5   40.61    2.43
  -3   5  -5  163.49    8.52
  -3   5  -5  179.36    8.73
  -4   5  -5   27.47    2.30
  -4   5  -5   28.86    2.10
  -5   5  -5   57.66    3.60
  -5   5  -5   56.05    3.40
  -6   5  -5   84.32    4.90
  -6   5  -5   86.84    4.87
  -7   5  -5    3.79    1.37
  -8   5  -5   24.14    2.71
  -9   5  -5   17.50    2.50
   9   4  -5    4.18    1.89
   9   4  -5   10.58    2.58
   8   4  -5    0.28    1.50
   7   4  -5   20.85    2.33
   6   4  -5   14.59    1.87
   5   4  -5   25.82    2.04
   4   4  -5  106.90    5.55
   3   4  -5    9.73    1.13
   2   4  -5  205.51   10.09
   1   4  -5  245.03   10.82
   1   4  -5  232.37   11.10
  -1  -4   5  204.65   10.84
   0   4  -5    2.89    0.65
   0   4  -5    3.26    0.50
  -1   4  -5  248.82   12.12
  -1   4  -5  246.66   11.89
  -2   4  -5  171.50    8.42
  -2   4  -5  161.97    8.16
  -3   4  -5   14.94    1.53
  -3   4  -5   14.68    1.30
  -4   4  -5  142.45    7.26
  -4   4  -5  139.33    7.09
  -5   4  -5   19.59    1.77
  -5   4  -5   22.00    1.99
  -6   4  -5   50.03    3.14
  -7   4  -5   50.83    3.46
  -8   4  -5    2.80    1.52
  -9   4  -5   27.08    3.16
   9   3  -5    9.66    2.15
   9   3  -5    4.29    1.75
   8   3  -5    9.26    1.73
   8   3  -5   11.77    1.85
   7   3  -5   -0.32    1.07
   6   3  -5   18.43    1.82
   5   3  -5    5.54    0.98
   4   3  -5   38.10    2.35
   3   3  -5  148.32    7.35
   2   3  -5    0.82    0.50
   1   3  -5  372.99   16.99
  -1  -3   5  316.83   16.69
  -1  -3   5  371.67   16.68
   0   3  -5  384.85   17.84
   0   3  -5  368.97   18.09
  -1   3  -5   13.39    1.19
  -1   3  -5   10.44    0.89
  -2   3  -5  382.62   18.23
  -2   3  -5  372.51   17.98
  -3   3  -5  176.29    9.27
  -3   3  -5  197.12    9.15
  -4   3  -5   19.31    1.66
  -4   3  -5   19.07    1.46
  -5   3  -5  112.50    5.73
  -5   3  -5  107.30    5.64
   5  -3   5  105.31    5.36
  -6   3  -5   19.73    1.77
   6  -3   5   19.87    1.52
  -7   3  -5   42.69    2.84
   7  -3   5   36.66    2.53
  -8   3  -5   18.99    2.27
  -9   3  -5    1.79    1.75
 -10   3  -5   31.43    3.66
  10   2  -5    2.45    2.28
   9   2  -5    2.21    1.86
   9   2  -5    1.98    1.60
   8   2  -5   28.47    2.85
   8   2  -5   23.72    2.44
   7   2  -5   14.40    1.81
   7   2  -5   14.17    1.82
   6   2  -5   16.09    1.64
   6   2  -5   16.99    1.93
   5   2  -5   41.80    2.78
   5   2  -5   45.46    2.54
   4   2  -5   68.45    3.61
   3   2  -5   83.60    4.27
   2   2  -5  184.59    8.99
   1   2  -5   62.07    3.21
  -1  -2   5   60.73    3.05
   0   2  -5  334.39   15.71
   0   2  -5  330.58   15.98
   0  -2   5  315.61   15.45
  -1   2  -5  139.49    6.78
  -1   2  -5  139.26    7.02
  -1   2  -5  141.56    6.90
  -2   2  -5  214.56   10.30
  -2   2  -5  213.54   10.50
  -3   2  -5  177.12    8.72
  -3   2  -5  181.11    8.90
  -4   2  -5   45.65    2.70
  -4   2  -5   44.35    2.54
  -5   2  -5  156.11    8.07
   5  -2   5  167.59    8.11
  -6   2  -5   66.16    3.77
   6  -2   5   66.58    3.72
  -7   2  -5   13.84    1.81
   7  -2   5   15.14    1.59
  -8   2  -5   55.52    3.69
   8  -2   5   53.69    3.67
  -9   2  -5   26.76    2.80
 -10   2  -5    2.07    1.83
  10   1  -5    5.83    2.41
   9   1  -5    4.48    1.99
   8   1  -5    5.15    1.30
   8   1  -5    3.79    1.49
   7   1  -5   56.32    3.24
   7   1  -5   53.89    3.54
  -7  -1   5   53.49    3.34
   6   1  -5   11.77    1.54
   6   1  -5   14.50    1.32
  -6  -1   5   14.44    1.47
   5   1  -5   36.77    2.48
   5   1  -5   39.14    2.18
  -5  -1   5   35.21    2.13
   4   1  -5  269.21   12.78
   4   1  -5  266.54   12.63
   4   1  -5  269.32   13.31
  -4  -1   5  257.62   12.64
   3   1  -5   43.76    2.41
   3   1  -5   45.28    2.39
   3   1  -5   45.30    2.62
  -3  -1   5   46.00    2.32
   2   1  -5   85.35    4.25
   2   1  -5   79.10    4.05
  -2  -1   5   78.02    3.94
   1   1  -5  465.86   23.64
   1   1  -5  510.26   23.87
   1   1  -5  525.41   24.55
  -1  -1   5  506.61   23.70
   0   1  -5   14.40    1.11
   0   1  -5   16.23    1.06
  -1   1  -5  277.29   12.83
  -1   1  -5  245.10   12.97
   1  -1   5  268.18   13.00
   1  -1   5  270.13   12.62
  -2   1  -5    6.21    0.79
  -2   1  -5    5.52    0.59
   2  -1   5    5.91    0.59
  -3   1  -5   94.93    4.80
  -3   1  -5   89.91    4.63
  -4   1  -5  263.31   12.98
  -4   1  -5  275.86   13.13
  -5   1  -5   18.93    1.45
  -6   1  -5  113.29    5.88
  -7   1  -5  108.96    5.77
   7  -1   5  107.89    5.80
  -8   1  -5    0.92    1.07
   8  -1   5    0.95    1.26
  -9   1  -5   55.30    3.77
   9  -1   5   47.61    3.82
 -10   1  -5   26.67    3.13
  10   0  -5   -2.80    2.41
   9   0  -5    7.52    2.10
   8   0  -5    7.45    1.73
  -8   0   5    0.31    1.59
   7   0  -5    1.38    0.77
   7   0  -5    0.47    1.11
  -7   0   5   -1.00    1.13
   6   0  -5   75.32    3.83
   6   0  -5   72.81    4.35
  -6   0   5   71.85    4.03
   5   0  -5   12.22    1.07
   5   0  -5   12.65    1.44
  -5   0   5   12.91    1.34
   4   0  -5   67.87    3.41
   4   0  -5   65.25    3.76
  -4   0   5   66.96    3.48
   3   0  -5  274.92   13.42
   3   0  -5  268.78   12.84
  -3   0   5  262.41   12.81
   2   0  -5    0.27    0.50
   2   0  -5    0.48    0.34
  -2   0   5    0.12    0.33
   1   0  -5  349.24   16.48
   1   0  -5  350.95   17.04
  -1   0   5  334.58   16.39
   0   0  -5  240.62   11.63
   0   0  -5  241.78   11.95
   0   0   5  242.26   11.59
  -1   0  -5   69.69    3.70
  -1   0  -5   76.25    3.75
   1   0   5   70.51    3.76
   1   0   5   73.40    3.67
  -2   0  -5  415.06   19.56
   2   0   5  377.60   19.89
   2   0   5  433.23   19.39
  -3   0  -5  140.73    6.87
   3   0   5  134.26    6.74
   4   0   5   -0.75    1.53
   5   0   5    2.75    2.50
  -6   0  -5    5.07    0.90
   8   0   5    3.90    5.51
   9   0   5    6.21    6.17
   9   0   5    4.88    1.63
  10   0   5   32.39    3.55
  10   0   5   33.19    3.44
   9  -1  -5    0.59    1.94
   8  -1  -5   18.02    2.35
  -8   1   5   15.04    2.30
   7  -1  -5   27.54    2.60
  -7   1   5   26.64    2.68
   6  -1  -5    3.05    0.63
   6  -1  -5    1.31    1.10
  -6   1   5    2.29    1.10
   5  -1  -5   53.00    2.72
   5  -1  -5   51.59    3.30
  -5   1   5   51.20    3.02
   4  -1  -5   11.67    0.95
   4  -1  -5   15.52    1.53
  -4   1   5   15.40    1.26
   3  -1  -5   87.52    4.56
   3  -1  -5   84.19    4.05
  -3   1   5   82.69    4.20
  -3   1   5   75.44    4.04
   2  -1  -5   89.53    4.45
   2  -1  -5   83.78    4.03
  -2   1   5   82.00    4.10
  -2   1   5   71.11    4.03
   1  -1  -5   42.77    2.20
   1  -1  -5   43.18    2.44
  -1   1   5   37.58    2.31
  -1   1   5   43.64    2.30
   0  -1  -5  445.76   22.83
   0  -1  -5  477.44   22.14
   0   1   5  473.87   22.13
  -1  -1  -5  101.69    5.08
   1   1   5  102.51    5.13
   2   1   5  140.36    6.89
   3   1   5  754.51   35.64
   7   1   5    1.17    4.38
   9   1   5   20.90    2.37
   9   1   5    4.30    6.33
  10   1   5   -3.30    7.30
  10   1   5   -0.49    1.74
  11   1   5   15.78    3.09
   9  -2  -5    3.10    2.37
  -9   2   5    4.04    2.53
   8  -2  -5    4.12    1.92
  -8   2   5    5.63    2.10
   7  -2  -5   34.94    3.28
  -7   2   5   35.13    3.07
   6  -2  -5    9.17    1.64
  -6   2   5   10.48    1.65
   5  -2  -5   35.58    2.69
  -5   2   5   34.17    2.41
   4  -2  -5  118.30    6.24
  -4   2   5  109.94    5.83
   3  -2  -5    1.47    0.72
  -3   2   5    0.64    0.56
   2  -2  -5  196.97    9.42
   2  -2  -5  194.80    8.80
  -2   2   5  182.86    8.98
  -2   2   5  163.81    8.79
   1  -2  -5  111.31    6.10
  -1   2   5  117.53    5.79
  -1   2   5  123.79    5.87
   0  -2  -5   29.24    1.86
   0   2   5   29.67    1.82
   1   2   5  307.48   14.80
   2   2   5  104.46    5.33
   3   2   5  112.06    5.68
   4   2   5  337.45   16.23
   5   2   5   14.29    1.37
   6   2   5  135.59    6.94
   7   2   5  103.74    5.60
   8   2   5    2.74    1.24
   9   2   5   44.90    3.52
  10   2   5   16.72    2.43
   9  -3  -5    6.72    2.57
  -9   3   5    5.21    2.91
   8  -3  -5    0.98    2.05
  -8   3   5    2.76    2.11
   7  -3  -5    7.22    1.81
  -7   3   5    7.47    1.95
   6  -3  -5   31.42    2.78
  -6   3   5   30.72    2.80
   5  -3  -5    0.53    1.07
  -5   3   5    0.12    1.00
   4  -3  -5  119.07    6.42
  -4   3   5  116.57    6.12
   3  -3  -5  180.93    9.46
  -3   3   5  184.36    9.05
   2  -3  -5    3.07    0.77
  -2   3   5    3.59    0.67
   1  -3  -5  445.73   22.03
  -1   3   5  464.52   21.22
  -1   3   5  424.69   21.06
   0  -3  -5  176.93    9.15
   0   3   5  182.03    8.82
   1   3   5   19.85    1.46
   2   3   5  183.92    9.09
   3   3   5   34.85    2.22
   4   3   5   45.33    2.73
   5   3   5   71.51    4.02
   6   3   5    3.48    1.03
   7   3   5  110.22    5.96
   8   3   5   26.60    2.64
   9   3   5   14.31    2.13
  10   3   5   40.68    3.88
  10   3   5   35.78    3.65
   8  -4  -5    3.91    2.39
  -8   4   5    9.43    2.62
   7  -4  -5    1.46    1.74
  -7   4   5    2.18    2.00
   6  -4  -5    8.75    1.87
  -6   4   5   11.74    1.84
   5  -4  -5   25.14    2.51
  -5   4   5   25.25    2.31
   4  -4  -5    2.37    1.23
  -4   4   5    1.86    1.01
   3  -4  -5  101.07    5.98
  -3   4   5  116.16    5.74
   2  -4  -5   87.39    4.94
  -2   4   5   84.87    4.56
   1  -4  -5    1.16    0.73
  -1   4   5    0.78    0.56
  -1   4   5    0.14    0.39
  -1   4   5    1.06    0.37
   0   4   5  459.63   21.97
   1   4   5   13.85    1.30
   2   4   5   36.70    2.36
   3   4   5  223.71   11.03
   4   4   5    1.44    0.99
   5   4   5   50.77    3.22
   6   4   5   65.84    4.03
   7   4   5    1.17    1.27
   8   4   5   75.78    4.84
   9   4   5   11.58    2.17
   9   4   5    7.18    1.90
  10   4   5    6.66    2.44
  10   4   5    5.32    2.03
   8  -5  -5    0.43    2.38
  -8   5   5    8.60    2.73
   7  -5  -5   19.46    2.78
  -7   5   5   17.69    2.63
   6  -5  -5    5.25    1.82
  -6   5   5    4.54    1.89
   5  -5  -5   12.36    2.03
  -5   5   5   12.91    1.77
   4  -5  -5   28.09    2.58
  -4   5   5   26.20    2.31
   3  -5  -5    1.78    1.24
  -3   5   5    1.25    0.90
   2  -5  -5   40.75    2.89
  -2   5   5   37.97    2.57
  -1   5   5   22.89    1.80
  -1   5   5   21.86    1.37
   0   5   5   14.95    1.38
   0   5   5   13.32    1.14
   1   5   5  105.76    5.19
   1   5   5   97.94    5.32
   2   5   5    3.78    0.82
   3   5   5  138.95    7.15
   4   5   5  130.41    6.86
   5   5   5   -1.22    1.05
   6   5   5   99.17    5.61
   7   5   5   66.51    4.29
   7   5   5   67.89    4.44
   8   5   5   -1.41    1.30
   8   5   5    0.32    1.71
   9   5   5   21.54    2.99
   9   5   5   25.58    3.03
  10   5   5   10.40    3.07
  10   5   5    8.07    2.35
   7  -6  -5    3.96    2.48
  -7   6   5    2.81    2.45
   6  -6  -5   13.95    2.58
  -6   6   5   16.83    2.61
   5  -6  -5    1.24    1.76
  -5   6   5   -0.59    1.46
   4  -6  -5   16.31    2.23
  -4   6   5   16.41    1.96
   3  -6  -5   31.62    2.93
  -3   6   5   36.31    2.72
  -2   6   5    4.94    1.11
  -1   6   5   22.68    1.49
  -1   6   5   19.90    1.79
   0   6   5   18.56    1.72
   0   6   5   18.17    1.43
   1   6   5   27.25    1.86
   1   6   5   29.23    2.13
   2   6   5   60.56    3.53
   2   6   5   58.66    3.39
   3   6   5    3.79    1.06
   3   6   5    1.70    0.88
   4   6   5   73.81    4.31
   4   6   5   72.39    4.23
   5   6   5   65.84    4.12
   5   6   5   69.99    4.15
   6   6   5    0.83    1.33
   6   6   5    1.09    1.18
   7   6   5   52.67    3.77
   7   6   5   47.73    3.65
   8   6   5   17.82    2.26
   8   6   5   16.40    2.51
   9   6   5    2.82    1.97
   9   6   5    3.00    2.41
   6  -7  -5    0.90    2.44
  -6   7   5    6.19    2.09
   5  -7  -5    4.28    2.21
  -5   7   5    3.58    1.78
  -4   7   5    1.39    1.61
  -3   7   5   28.71    2.60
  -2   7   5    5.71    1.42
  -1   7   5    6.71    1.40
  -1   7   5    7.69    1.02
   0   7   5   71.88    4.17
   0   7   5   70.31    3.85
   1   7   5   15.46    1.62
   1   7   5   16.12    1.85
   2   7   5   22.77    2.06
   2   7   5   20.51    2.00
   3   7   5   73.01    4.19
   3   7   5   70.28    4.16
   4   7   5    6.90    1.38
   4   7   5    6.40    1.44
   5   7   5   21.61    2.47
   5   7   5   22.74    2.47
   6   7   5   15.21    2.06
   6   7   5   14.65    2.01
   7   7   5    1.94    1.59
   7   7   5    2.28    1.71
   8   7   5   10.63    2.21
   8   7   5   12.22    2.53
   9   7   5    1.38    2.01
  -5   8   5    2.52    2.11
  -4   8   5    5.42    1.85
  -3   8   5    2.46    1.47
  -2   8   5   18.08    2.22
  -1   8   5    5.80    1.57
   0   8   5   12.80    1.48
   0   8   5   12.22    1.73
   1   8   5   35.87    2.81
   1   8   5   36.41    2.76
   2   8   5   12.16    1.68
   2   8   5   11.68    1.69
   3   8   5   19.21    2.32
   3   8   5   18.73    2.38
   4   8   5   31.59    2.96
   4   8   5   33.93    2.78
   5   8   5    1.54    1.53
   5   8   5    0.14    1.31
   6   8   5   17.52    2.28
   6   8   5   19.16    2.46
   7   8   5    3.08    1.97
   7   8   5    7.68    2.13
   8   8   5    1.82    2.39
  -4   9   5    1.41    2.00
  -3   9   5    5.38    2.02
  -2   9   5    1.67    1.74
  -1   9   5   11.74    2.03
   0   9   5    3.73    1.53
   1   9   5    5.69    1.65
   1   9   5    1.59    1.37
   2   9   5    9.33    1.76
   2   9   5    7.56    1.65
   3   9   5    0.45    1.61
   3   9   5    0.04    1.61
   4   9   5   11.97    2.15
   4   9   5   13.07    2.10
   5   9   5    7.06    1.99
   5   9   5    7.01    2.22
   6   9   5    5.06    1.99
   6   9   5   -0.80    2.04
   7   9   5   19.52    3.19
   7   9   5   19.68    2.79
  -2  10   5    2.60    2.03
  -1  10   5    1.16    1.95
   0  10   5    4.38    1.95
   1  10   5    1.31    1.61
   2  10   5   -0.58    1.66
   2  10   5    5.99    2.01
   3  10   5    7.08    1.87
   3  10   5    4.17    2.01
   4  10   5   -2.39    1.73
   4  10   5   -0.20    2.02
   5  10   5    5.06    2.41
   5  10   5    3.35    2.01
   3  10  -6    3.22    2.02
   2  10  -6   -0.78    1.83
   1  10  -6   12.45    2.21
   0  10  -6    6.55    2.03
  -1  10  -6    3.95    2.14
  -1  10  -6    2.22    1.74
  -2  10  -6   11.01    2.62
  -2  10  -6    8.99    2.02
  -3  10  -6    4.40    1.83
   5   9  -6    3.52    2.03
   4   9  -6   -0.63    1.69
   3   9  -6    9.39    1.96
   2   9  -6    9.06    1.96
   1   9  -6    1.59    1.56
   0   9  -6   13.72    1.99
   0   9  -6   15.68    1.77
  -1   9  -6    4.87    1.78
  -1   9  -6    3.92    1.42
  -2   9  -6   10.85    1.84
  -2   9  -6   13.67    2.20
  -3   9  -6   15.52    2.17
  -3   9  -6   18.03    2.40
  -4   9  -6   -0.59    2.00
  -4   9  -6    0.30    1.64
  -5   9  -6    8.81    2.04
   6   8  -6   -1.66    1.65
   5   8  -6   15.57    2.25
   4   8  -6   24.50    2.63
   3   8  -6    1.08    1.38
   2   8  -6   38.70    3.05
   1   8  -6   26.86    2.05
   1   8  -6   27.68    2.59
   0   8  -6    2.44    1.31
   0   8  -6    0.99    0.99
  -1   8  -6   32.84    2.54
  -1   8  -6   33.93    2.88
  -2   8  -6    1.91    1.60
  -2   8  -6    0.48    1.06
  -3   8  -6    9.54    1.67
  -3   8  -6   13.46    2.05
  -4   8  -6   11.63    2.10
  -4   8  -6   12.79    1.86
  -5   8  -6    0.09    1.84
  -5   8  -6    3.05    1.59
  -6   8  -6   13.04    2.06
   7   7  -6    3.03    1.93
   6   7  -6    7.04    1.84
   5   7  -6   -0.25    1.30
   4   7  -6   30.25    2.75
   3   7  -6   38.70    2.88
   2   7  -6    4.94    1.23
   2   7  -6    6.40    0.86
   1   7  -6   55.36    3.06
   1   7  -6   56.60    3.53
   0   7  -6   46.07    2.94
   0   7  -6   58.22    3.39
  -1   7  -6   44.61    2.99
  -1   7  -6   43.66    2.78
  -2   7  -6   37.79    3.02
  -2   7  -6   34.38    2.48
  -3   7  -6    9.81    1.70
  -3   7  -6    9.19    1.39
  -4   7  -6   30.41    2.57
  -4   7  -6   29.93    2.95
  -5   7  -6    5.99    1.89
  -5   7  -6    8.54    1.56
  -6   7  -6    0.09    1.36
  -6   7  -6    5.02    1.93
  -7   7  -6   12.31    2.20
   8   6  -6    7.78    2.18
   7   6  -6    6.22    1.74
   6   6  -6    8.36    1.64
   5   6  -6   24.26    2.29
   4   6  -6    0.29    1.07
   3   6  -6   27.98    2.26
   2   6  -6   14.00    1.17
   2   6  -6   15.92    1.65
   1   6  -6   29.55    1.84
   1   6  -6   28.33    2.28
   0   6  -6   63.77    3.69
   0   6  -6   62.61    3.37
  -1   6  -6    5.14    0.91
  -1   6  -6    4.04    1.14
  -2   6  -6   82.86    4.57
  -2   6  -6   87.73    4.90
  -3   6  -6  100.80    5.53
  -3   6  -6  108.93    5.80
  -4   6  -6   -0.11    1.24
  -4   6  -6   -0.03    0.95
  -5   6  -6   51.49    3.68
  -5   6  -6   53.14    3.39
  -6   6  -6   30.10    3.08
  -6   6  -6   36.22    2.81
  -7   6  -6    0.02    1.52
  -8   6  -6   11.71    2.32
   8   5  -6    3.87    1.86
   7   5  -6   24.32    2.68
   6   5  -6    1.49    1.30
   5   5  -6   36.54    2.63
   4   5  -6   45.99    2.97
   3   5  -6    1.43    0.86
   2   5  -6   80.83    4.41
   1   5  -6   10.43    1.31
   1   5  -6    8.96    0.91
   0   5  -6   48.98    3.12
   0   5  -6   57.96    2.90
  -1   5  -6   87.56    4.69
  -1   5  -6   84.20    4.41
  -2   5  -6    1.22    0.71
  -2   5  -6    2.03    0.94
  -3   5  -6  102.74    5.55
  -3   5  -6  112.76    5.83
  -4   5  -6   90.22    4.87
  -4   5  -6   90.53    5.08
  -5   5  -6    4.11    1.08
  -5   5  -6    4.64    1.41
  -6   5  -6   73.56    4.38
  -6   5  -6   73.88    4.54
  -7   5  -6   28.98    2.72
  -8   5  -6    7.35    1.79
  -9   5  -6   15.24    2.51
   9   4  -6    4.86    2.05
   9   4  -6    0.60    2.18
   8   4  -6    1.67    1.76
   8   4  -6   -0.48    1.57
   7   4  -6   11.11    1.66
   6   4  -6   19.93    2.10
   5   4  -6    0.83    0.97
   4   4  -6  102.84    5.40
   3   4  -6   67.94    3.74
   2   4  -6   32.31    2.15
   1   4  -6  308.29   14.09
   1   4  -6  285.34   14.40
   0   4  -6   54.61    2.85
   0   4  -6   54.73    3.12
  -1   4  -6   82.02    4.52
  -1   4  -6   85.81    4.28
  -2   4  -6  213.04   10.79
  -2   4  -6  233.04   11.09
  -3   4  -6    7.58    1.01
  -3   4  -6    9.86    1.32
  -4   4  -6   79.74    4.34
  -4   4  -6   79.84    4.54
  -5   4  -6   43.08    2.80
  -5   4  -6   43.64    3.10
  -6   4  -6   13.42    1.65
  -6   4  -6   11.31    1.50
  -7   4  -6   52.31    3.46
  -8   4  -6    0.67    1.41
  -9   4  -6   14.02    2.30
   9   3  -6    0.79    1.93
   9   3  -6   -0.45    1.78
   8   3  -6    9.52    1.99
   8   3  -6    8.79    1.70
   7   3  -6    1.03    1.16
   7   3  -6    1.35    1.33
   6   3  -6   17.01    1.89
   6   3  -6   19.87    2.28
   5   3  -6   36.14    2.40
   4   3  -6    8.78    1.07
   3   3  -6  174.36    8.62
   2   3  -6   91.78    4.74
   1   3  -6  121.10    5.97
  -1  -3   6  123.31    5.74
  -1  -3   6  110.64    5.75
   0   3  -6  469.92   22.49
   0   3  -6  468.70   22.17
  -1   3  -6   77.09    4.08
  -1   3  -6   75.03    3.81
  -1   3  -6   73.23    3.76
  -2   3  -6  148.70    7.27
  -2   3  -6  137.41    7.02
  -3   3  -6  254.88   12.44
  -3   3  -6  260.06   12.67
  -4   3  -6    4.67    0.82
  -4   3  -6    5.68    1.09
  -5   3  -6   96.51    5.29
  -5   3  -6   95.51    5.08
  -6   3  -6   40.41    2.70
  -7   3  -6   15.57    1.94
  -8   3  -6   38.55    3.13
  -9   3  -6    1.99    1.47
 -10   3  -6   17.35    2.54
   9   2  -6    0.42    1.95
   9   2  -6   -0.83    1.67
   8   2  -6   11.81    1.95
   8   2  -6   10.60    1.69
   7   2  -6   26.92    2.32
   7   2  -6   26.77    2.62
   6   2  -6    3.46    1.01
   6   2  -6    4.37    1.12
   5   2  -6   70.68    4.18
   5   2  -6   76.77    4.00
   4   2  -6  100.50    5.52
   4   2  -6  106.42    5.29
   3   2  -6    0.43    0.54
   3   2  -6    0.80    0.55
   2   2  -6  198.40    9.98
   2   2  -6  203.40    9.75
  -2  -2   6  194.51    9.52
  -2  -2   6  202.35    9.51
   1   2  -6   65.43    3.40
   1   2  -6   63.54    3.40
  -1  -2   6   65.32    3.28
  -1  -2   6   62.16    3.26
   0   2  -6  146.03    7.16
   0   2  -6  141.50    7.14
   0  -2   6  142.27    6.93
  -1   2  -6  277.26   13.48
  -1   2  -6  272.88   13.37
  -2   2  -6    1.19    0.41
  -2   2  -6    0.97    0.61
  -3   2  -6  179.99    8.77
  -3   2  -6  179.35    8.99
  -4   2  -6  198.19   10.05
  -4   2  -6  212.61   10.26
  -5   2  -6   23.00    1.99
  -5   2  -6   20.65    1.71
  -6   2  -6  144.34    7.54
   6  -2   6  151.20    7.49
  -7   2  -6   97.32    5.37
   7  -2   6   97.99    5.27
  -8   2  -6   28.11    2.55
  -9   2  -6   34.13    3.02
 -10   2  -6    2.74    1.95
   9   1  -6   11.94    2.45
   8   1  -6    1.94    1.50
   8   1  -6   -0.99    1.21
   7   1  -6   35.64    2.91
   7   1  -6   34.86    2.48
   6   1  -6   56.28    3.52
   6   1  -6   52.90    3.12
  -6  -1   6   58.12    3.20
   5   1  -6    4.91    1.01
   5   1  -6    4.55    0.76
  -5  -1   6    4.36    0.80
   4   1  -6  158.76    7.50
   4   1  -6  150.52    7.87
  -4  -1   6  147.61    7.38
   3   1  -6  114.68    5.91
   3   1  -6  113.39    5.65
  -3  -1   6  112.35    5.53
   2   1  -6   10.80    0.94
   2   1  -6   10.81    0.99
  -2  -1   6   10.73    0.89
   1   1  -6  241.96   11.82
   1   1  -6  249.66   12.14
  -1  -1   6  241.83   11.73
   0   1  -6   58.90    3.22
   0   1  -6   59.92    3.19
  -1   1  -6  189.20    8.78
  -1   1  -6  175.32    8.79
   1  -1   6  177.82    8.59
   1  -1   6  169.06    8.83
  -2   1  -6  124.58    6.57
   2  -1   6  136.19    6.49
   2  -1   6  129.06    6.39
  -3   1  -6    7.86    0.99
   3  -1   6    6.83    0.60
  -4   1  -6  355.68   17.51
  -4   1  -6  376.50   17.76
  -5   1  -6   46.73    2.74
  -6   1  -6   21.24    1.72
  -7   1  -6  241.70   11.99
  -8   1  -6   15.30    1.81
   8  -1   6   13.45    1.72
  -9   1  -6   20.12    2.47
  10  -1   6    5.85    8.39
   9   0  -6    2.05    2.05
   8   0  -6   12.05    2.10
   7   0  -6    4.66    0.98
   7   0  -6    3.79    1.43
  -7   0   6    4.76    1.44
   6   0  -6   81.58    4.17
   6   0  -6   77.84    4.67
  -6   0   6   80.70    4.46
   5   0  -6   10.98    1.15
   5   0  -6   13.85    1.66
  -5   0   6   13.15    1.29
   4   0  -6   12.37    1.45
   4   0  -6   10.37    1.05
  -4   0   6   14.26    1.20
   3   0  -6  262.39   12.40
   3   0  -6  260.70   12.97
  -3   0   6  251.96   12.37
   2   0  -6    1.63    0.63
   2   0  -6    1.65    0.46
  -2   0   6    1.45    0.50
   1   0  -6  143.15    7.10
   1   0  -6  139.45    6.81
  -1   0   6  132.69    6.80
   0   0  -6  445.64   21.77
   0   0  -6  475.80   22.40
   0   0   6  447.52   21.68
  -1   0  -6   79.02    4.08
  -1   0  -6   80.03    4.11
   1   0   6   77.71    4.02
  -2   0  -6  437.81   21.08
   2   0   6  462.64   20.90
   2   0   6  418.44   21.45
  -3   0  -6  365.88   16.91
   3   0   6  325.75   17.05
   3   0   6  358.07   16.71
   4   0   6    1.53    0.55
   4   0   6   -0.31    1.68
   6   0   6   -0.25    2.84
   9   0   6   -0.38    1.47
   9   0   6   -0.16    6.83
  10   0   6   -2.85    7.95
   9  -1  -6    0.14    2.26
   8  -1  -6    3.82    1.79
  -8   1   6    3.18    2.04
   7  -1  -6   28.37    2.97
  -7   1   6   27.62    2.92
   6  -1  -6    1.19    1.18
   6  -1  -6    0.30    0.61
  -6   1   6   -1.84    1.16
   5  -1  -6   29.64    1.76
   5  -1  -6   31.45    2.44
  -5   1   6   30.58    2.22
   4  -1  -6   24.98    1.54
   4  -1  -6   27.93    2.15
  -4   1   6   26.33    1.81
   3  -1  -6   61.56    4.02
   3  -1  -6   74.11    3.60
  -3   1   6   75.40    3.75
   2  -1  -6  150.19    7.33
   2  -1  -6  157.68    7.81
  -2   1   6  145.21    7.39
   1  -1  -6    2.82    0.67
   1  -1  -6    2.82    0.50
  -1   1   6    2.89    0.61
   0  -1  -6  332.13   16.09
   0  -1  -6  314.51   15.56
   0   1   6  328.41   15.61
  -1  -1  -6  516.02   24.25
  -1  -1  -6  533.81   24.94
   1   1   6  475.63   24.17
   2   1   6    4.80    0.72
   3   1   6  497.67   23.68
   4   1   6  328.42   15.80
  10   1   6    0.56    1.69
  10   1   6   -1.32    7.09
   9  -2  -6    5.46    2.51
   8  -2  -6    0.23    1.91
  -8   2   6    0.24    2.20
   7  -2  -6   18.49    2.39
  -7   2   6   15.23    2.28
   6  -2  -6   20.88    2.43
  -6   2   6   25.57    2.53
   5  -2  -6    4.09    1.24
  -5   2   6    3.35    1.16
   4  -2  -6   92.94    5.27
  -4   2   6   94.29    4.98
   3  -2  -6   47.01    2.91
   3  -2  -6   45.19    2.26
  -3   2   6   39.99    2.25
  -3   2   6   45.13    2.57
   2  -2  -6   42.26    2.19
   2  -2  -6   47.37    2.66
  -2   2   6   43.08    2.44
  -2   2   6   36.13    2.29
   1  -2  -6  206.62   10.52
   1  -2  -6  208.96    9.98
  -1   2   6  207.11   10.12
   0  -2  -6   39.96    2.43
   0   2   6   41.04    2.39
   1   2   6  199.10    9.79
   2   2   6  214.41   10.51
   3   2   6    1.85    0.64
   4   2   6  245.18   11.96
   5   2   6   61.05    3.44
   6   2   6   52.15    3.18
   7   2   6  111.28    5.99
   8   2   6    6.11    1.48
   9   2   6   29.39    2.89
  10   2   6   33.76    3.66
   9  -3  -6    2.07    2.55
   8  -3  -6    2.72    2.14
  -8   3   6    1.62    2.40
   7  -3  -6    2.31    1.79
  -7   3   6   -0.28    1.92
   6  -3  -6   34.40    3.19
  -6   3   6   38.72    3.14
   5  -3  -6   15.36    2.02
  -5   3   6   17.22    2.13
   4  -3  -6   32.20    2.56
  -4   3   6   33.60    2.49
   3  -3  -6  169.68    8.92
  -3   3   6  171.08    8.55
   2  -3  -6   46.50    2.81
  -2   3   6   38.51    2.24
  -2   3   6   44.69    2.56
   1  -3  -6   65.40    3.82
  -1   3   6   68.46    3.64
   0  -3  -6  160.33    8.48
   0   3   6  168.54    8.19
   1   3   6   44.07    2.62
   2   3   6   64.47    3.62
   3   3   6   53.60    3.12
   4   3   6    9.80    1.22
   5   3   6  119.90    6.30
   6   3   6    6.41    1.23
   7   3   6   63.51    3.96
   8   3   6   68.69    4.40
   9   3   6   -1.26    1.61
  10   3   6   25.70    3.13
   8  -4  -6    5.19    2.33
  -8   4   6    4.48    2.65
   7  -4  -6    7.48    2.03
  -7   4   6    4.80    2.30
   6  -4  -6    0.72    1.59
  -6   4   6    0.96    1.62
   5  -4  -6   26.53    2.72
  -5   4   6   23.07    2.46
   4  -4  -6   14.33    1.87
  -4   4   6   15.00    1.88
   3  -4  -6   20.99    2.18
  -3   4   6   26.96    2.02
   2  -4  -6   86.15    5.12
  -2   4   6   91.82    4.79
   1  -4  -6    5.52    1.25
  -1   4   6    6.50    0.96
   0   4   6  141.28    7.17
   1   4   6   63.92    3.61
   2   4   6   -1.12    0.70
   3   4   6  139.23    7.17
   4   4   6   47.09    3.04
   5   4   6   12.12    1.52
   6   4   6  100.35    5.62
   7   4   6   15.38    1.96
   8   4   6   32.75    3.26
   9   4   6   17.83    2.61
  10   4   6   -3.19    1.94
  10   4   6    0.86    2.39
   8  -5  -6    0.95    2.59
  -8   5   6   -2.76    2.75
   7  -5  -6   11.61    2.47
  -7   5   6    9.73    2.51
   6  -5  -6    7.82    1.94
  -6   5   6    7.13    1.96
   5  -5  -6   -2.72    1.40
  -5   5   6   -0.37    1.50
   4  -5  -6   15.94    2.09
  -4   5   6   17.71    2.01
   3  -5  -6   13.52    1.88
  -3   5   6   14.64    1.80
   2  -5  -6    6.50    1.51
  -2   5   6    6.58    1.21
  -1   5   6   36.90    2.46
  -1   5   6   34.05    1.93
   0   5   6    0.42    0.74
   1   5   6  132.53    6.81
   2   5   6   56.56    3.39
   3   5   6   32.62    2.44
   4   5   6  184.53    9.41
   5   5   6   42.26    3.05
   6   5   6   20.27    2.32
   7   5   6   69.30    4.51
   8   5   6   12.09    2.14
   8   5   6    5.78    1.77
   9   5   6    8.10    2.41
   9   5   6    7.61    2.02
  10   5   6   10.39    3.06
  10   5   6   10.77    2.42
   7  -6  -6    0.88    2.52
  -7   6   6    0.77    2.36
   6  -6  -6    8.60    2.54
  -6   6   6   10.52    2.34
   5  -6  -6    1.80    1.77
  -5   6   6    0.63    1.57
   4  -6  -6    0.52    1.56
  -4   6   6    0.18    1.42
   3  -6  -6   29.64    2.93
  -3   6   6   33.40    2.63
  -2   6   6    1.34    1.02
  -1   6   6    4.85    0.77
  -1   6   6    4.96    1.18
   0   6   6   95.14    5.07
   0   6   6   88.68    4.68
   1   6   6    4.67    1.04
   1   6   6    3.63    0.87
   2   6   6   53.50    3.33
   2   6   6   55.70    3.27
   3   6   6   57.97    3.58
   3   6   6   57.15    3.50
   4   6   6   18.75    2.09
   4   6   6   23.08    2.19
   5   6   6   64.64    4.03
   5   6   6   61.31    4.00
   6   6   6    6.86    1.59
   6   6   6    9.79    1.84
   7   6   6   10.53    1.88
   7   6   6   12.30    2.12
   8   6   6   25.49    2.93
   8   6   6   30.25    3.54
   9   6   6    1.44    2.41
   9   6   6    0.27    1.86
   6  -7  -6   -1.07    2.44
  -6   7   6   -0.19    2.34
   5  -7  -6    4.06    2.43
  -5   7   6    4.32    1.93
  -4   7   6   -0.49    1.41
  -3   7   6   14.76    2.07
  -2   7   6   23.88    2.46
  -1   7   6    0.00    0.81
  -1   7   6    0.76    1.18
   0   7   6   46.96    3.21
   0   7   6   45.88    2.78
   1   7   6   47.81    3.00
   1   7   6   36.37    2.68
   2   7   6    1.54    1.07
   2   7   6    1.61    1.02
   3   7   6   43.76    3.05
   3   7   6   43.65    3.05
   4   7   6   16.72    1.94
   4   7   6   15.52    1.89
   5   7   6    3.34    1.39
   5   7   6    3.39    1.44
   6   7   6   15.90    2.08
   6   7   6   11.44    1.99
   7   7   6   -1.39    1.55
   7   7   6    1.37    1.95
   8   7   6    8.78    2.38
   8   7   6    9.61    2.27
   9   7   6   10.82    2.84
   9   7   6    3.59    2.21
  -5   8   6   -0.37    2.22
  -4   8   6    3.97    2.17
  -3   8   6    2.33    1.55
  -2   8   6   11.85    1.87
  -1   8   6   15.31    2.00
   0   8   6    0.97    1.05
   0   8   6    0.34    1.27
   1   8   6   24.41    2.43
   1   8   6   22.66    2.45
   2   8   6   15.51    1.92
   2   8   6   19.66    2.41
   3   8   6    2.25    1.45
   3   8   6    4.49    1.37
   4   8   6   22.13    2.47
   4   8   6   24.43    2.69
   5   8   6    4.66    1.63
   5   8   6    6.00    1.67
   6   8   6    5.92    1.86
   6   8   6    6.24    1.91
   7   8   6    5.88    2.16
   7   8   6   11.10    2.16
   8   8   6   -0.39    2.23
   8   8   6   -0.03    1.92
  -4   9   6    0.04    2.06
  -3   9   6    7.90    2.36
  -2   9   6    0.95    1.93
  -1   9   6    3.23    1.73
   0   9   6    6.68    1.86
   1   9   6   -0.15    1.42
   1   9   6   -2.58    1.52
   2   9   6    9.22    1.98
   2   9   6    9.22    1.82
   3   9   6    3.57    1.87
   3   9   6    2.06    1.68
   4   9   6    3.82    1.99
   4   9   6    7.37    1.82
   5   9   6   17.81    2.66
   5   9   6   16.75    2.41
   6   9   6    3.18    2.08
   6   9   6    0.93    2.50
   7   9   6    7.82    2.46
   7   9   6    6.27    2.88
  -2  10   6    0.36    2.10
  -1  10   6   -0.77    1.99
   0  10   6    1.10    1.82
   1  10   6    1.56    1.88
   2  10   6   -1.06    1.82
   2  10   6   -0.79    2.00
   3  10   6    3.04    1.92
   3  10   6    5.04    2.17
   4  10   6   -2.26    2.22
   4  10   6    1.69    2.00
   5  10   6    2.79    2.21
   5  10   6    1.45    2.53
   2  10  -7   -1.53    2.02
   1  10  -7    7.51    2.15
   0  10  -7    9.28    2.26
  -1  10  -7    0.61    1.74
  -1  10  -7    0.36    2.16
  -2  10  -7    6.36    2.32
  -2  10  -7    3.92    1.83
   5   9  -7    5.45    2.17
   4   9  -7    2.98    1.86
   3   9  -7    5.59    1.93
   2   9  -7   11.98    2.08
   1   9  -7   -1.63    1.51
   0   9  -7    9.79    1.95
   0   9  -7    9.58    1.66
  -1   9  -7    9.48    1.65
  -1   9  -7   10.81    2.17
  -2   9  -7    0.11    1.34
  -2   9  -7    0.96    1.98
  -3   9  -7    8.83    1.79
  -3   9  -7   13.28    2.28
  -4   9  -7    5.66    2.28
  -4   9  -7    5.78    1.85
   6   8  -7    4.00    1.93
   5   8  -7    1.49    1.76
   4   8  -7   21.42    2.56
   3   8  -7    7.15    1.72
   2   8  -7    7.98    1.64
   1   8  -7   19.99    2.25
   0   8  -7    1.58    1.32
   0   8  -7    0.83    1.10
  -1   8  -7   12.80    1.93
  -1   8  -7   11.02    1.49
  -2   8  -7    6.97    1.83
  -2   8  -7    4.30    1.30
  -3   8  -7    4.41    1.76
  -3   8  -7    3.06    1.26
  -4   8  -7   14.93    2.00
  -4   8  -7   14.79    2.31
  -5   8  -7    2.12    1.61
  -5   8  -7   -2.77    1.99
  -6   8  -7   11.30    2.63
  -6   8  -7    7.42    2.00
   7   7  -7   -0.55    1.98
   6   7  -7   10.59    2.14
   5   7  -7    3.17    1.52
   4   7  -7    4.19    1.49
   3   7  -7   26.81    2.39
   2   7  -7    5.41    1.32
   1   7  -7   29.57    2.52
   1   7  -7   29.75    2.02
   0   7  -7   49.45    3.03
   0   7  -7   51.83    3.36
  -1   7  -7    0.98    0.93
  -1   7  -7   -0.02    1.23
  -2   7  -7   29.00    2.29
  -2   7  -7   27.72    2.78
  -3   7  -7   24.51    2.67
  -3   7  -7   23.95    2.24
  -4   7  -7    6.90    1.81
  -4   7  -7    7.49    1.47
  -5   7  -7   19.55    2.37
  -5   7  -7   13.57    2.23
  -6   7  -7    4.10    1.96
  -6   7  -7    1.27    1.58
  -7   7  -7    7.99    2.09
   7   6  -7   12.04    2.13
   6   6  -7    0.86    1.44
   5   6  -7   10.29    1.61
   4   6  -7    4.25    1.30
   3   6  -7    4.24    1.18
   2   6  -7   27.02    2.21
   1   6  -7    0.36    0.69
   1   6  -7    0.62    0.93
   0   6  -7   45.29    2.65
   0   6  -7   46.31    2.94
  -1   6  -7   90.35    4.72
  -1   6  -7   88.45    5.00
  -2   6  -7   14.45    1.57
  -2   6  -7   15.49    1.85
  -3   6  -7  117.92    6.30
  -3   6  -7  111.27    6.02
  -4   6  -7   33.93    2.63
  -4   6  -7   39.11    3.11
  -5   6  -7   14.06    2.08
  -5   6  -7   16.38    1.91
  -6   6  -7   37.03    3.48
  -6   6  -7   35.58    3.06
  -7   6  -7    2.85    1.47
  -8   6  -7    4.36    2.01
   8   5  -7    0.82    2.32
   8   5  -7   -0.91    1.64
   7   5  -7   18.11    2.20
   6   5  -7   13.98    1.83
   5   5  -7    8.10    1.44
   4   5  -7   24.12    2.14
   3   5  -7   12.47    1.58
   2   5  -7   39.56    2.69
   1   5  -7   22.16    1.80
   1   5  -7   23.74    1.50
   0   5  -7   12.74    1.21
   0   5  -7   13.27    1.54
  -1   5  -7  117.37    6.09
  -1   5  -7  111.49    5.74
  -2   5  -7   41.82    2.97
  -2   5  -7   43.91    2.65
  -3   5  -7   19.28    2.01
  -3   5  -7   17.38    1.68
  -4   5  -7  136.04    7.06
  -4   5  -7  136.78    7.28
  -5   5  -7    8.93    1.42
  -5   5  -7   10.82    1.72
  -6   5  -7   34.72    2.72
  -6   5  -7   32.74    3.18
  -7   5  -7   31.99    2.84
  -8   5  -7    2.38    1.59
   8   4  -7    3.27    2.04
   8   4  -7    1.73    1.62
   7   4  -7    3.83    1.64
   7   4  -7    2.23    1.40
   6   4  -7   19.23    2.51
   6   4  -7   26.82    2.34
   5   4  -7    4.79    1.21
   4   4  -7   45.22    2.86
   3   4  -7  108.55    5.69
   2   4  -7    2.49    0.89
   1   4  -7  124.55    6.37
  -1  -4   7  123.63    6.05
   0   4  -7  171.04    8.13
   0   4  -7  163.54    8.41
  -1   4  -7    3.56    0.96
  -1   4  -7    2.66    0.48
  -1   4  -7    2.21    0.62
  -2   4  -7  112.93    5.64
  -2   4  -7   96.18    5.27
  -3   4  -7   46.20    2.94
  -3   4  -7   40.49    2.57
  -4   4  -7   16.79    2.05
  -4   4  -7   17.35    1.62
  -5   4  -7   52.96    3.34
  -5   4  -7   57.52    3.67
  -6   4  -7    0.45    0.99
  -6   4  -7   -0.67    1.36
  -7   4  -7   42.26    3.14
  -8   4  -7   18.78    2.43
  -9   4  -7    1.00    1.69
   9   3  -7    1.81    2.11
   9   3  -7    1.72    1.93
   8   3  -7    8.03    2.10
   8   3  -7    8.41    1.74
   7   3  -7    8.14    1.52
   7   3  -7    8.97    1.75
   6   3  -7    4.30    1.22
   6   3  -7    3.65    1.30
   5   3  -7   35.76    2.53
   5   3  -7   36.06    2.67
   4   3  -7    6.53    1.09
   4   3  -7    5.63    1.04
   3   3  -7  101.56    5.33
   3   3  -7  104.07    5.49
   2   3  -7  124.62    6.50
   2   3  -7  133.69    6.64
  -2  -3   7  128.55    6.26
   1   3  -7    0.86    0.50
   1   3  -7   -0.44    0.60
  -1  -3   7    0.42    0.50
   0   3  -7  219.38   10.35
   0   3  -7  181.28   10.26
   0  -3   7  224.65   10.06
  -1   3  -7  135.93    6.54
  -1   3  -7  117.64    6.80
  -1   3  -7  143.51    6.64
  -2   3  -7   20.43    1.79
  -2   3  -7   19.15    1.38
  -3   3  -7  176.97    8.88
  -3   3  -7  173.11    8.63
  -4   3  -7   35.34    2.26
  -4   3  -7   34.92    2.58
  -5   3  -7   43.27    2.85
  -5   3  -7   49.04    3.22
  -6   3  -7   62.34    3.70
  -7   3  -7    2.55    1.15
  -8   3  -7   30.96    2.83
  -9   3  -7   11.23    2.01
   9   2  -7    3.19    2.30
   8   2  -7    2.90    1.52
   8   2  -7    1.73    1.63
   7   2  -7   28.93    2.61
   7   2  -7   24.60    2.36
   6   2  -7   20.62    1.95
   6   2  -7   19.84    2.23
   5   2  -7    8.46    1.14
   5   2  -7    8.13    1.31
   4   2  -7   70.64    4.08
   4   2  -7   71.89    3.87
   3   2  -7   15.80    1.41
   3   2  -7   15.66    1.37
   2   2  -7   83.91    4.35
   2   2  -7   85.55    4.45
  -2  -2   7   80.61    4.20
  -2  -2   7   85.25    4.24
   1   2  -7   62.02    3.46
   1   2  -7   61.61    3.45
  -1  -2   7   69.41    3.39
   0   2  -7    9.24    0.93
   0   2  -7    8.67    1.03
   0  -2   7    9.00    0.91
  -1   2  -7  180.79    8.74
  -1   2  -7  179.39    8.68
   1  -2   7  165.23    8.48
  -3   2  -7  128.14    6.25
  -3   2  -7  120.89    6.49
  -4   2  -7  254.72   12.49
  -4   2  -7  247.87   12.21
  -5   2  -7   12.30    1.60
  -5   2  -7   12.22    1.36
  -6   2  -7  106.92    5.69
  -7   2  -7   99.80    5.47
  -8   2  -7    0.56    1.22
  -9   2  -7   31.80    3.02
   9   1  -7    8.06    2.28
   8   1  -7    2.62    1.71
   7   1  -7   11.71    1.83
   7   1  -7    9.94    1.40
   6   1  -7   28.23    2.17
   6   1  -7   27.08    2.35
   5   1  -7    8.02    1.30
   5   1  -7    7.98    0.98
  -5  -1   7    9.27    1.11
   4   1  -7   22.74    1.63
   4   1  -7   23.66    1.94
  -4  -1   7   23.94    1.63
   3   1  -7  107.93    5.41
   3   1  -7  109.86    5.71
  -3  -1   7  104.73    5.30
   2   1  -7   10.95    1.02
   2   1  -7   11.55    1.16
  -2  -1   7   11.36    1.05
   1   1  -7   98.88    5.08
   1   1  -7   98.25    5.20
  -1  -1   7  100.76    5.04
   0   1  -7   70.88    3.77
   0   1  -7   70.69    3.77
  -1   1  -7   68.59    3.57
  -1   1  -7   64.33    3.43
   1  -1   7   63.66    3.41
  -2   1  -7  171.97    8.76
   2  -1   7  170.74    8.55
   2  -1   7  183.49    8.74
  -3   1  -7    9.81    1.17
   3  -1   7    9.01    0.94
   3  -1   7   10.84    1.05
  -4   1  -7  165.12    8.10
   4  -1   7  169.66    7.88
   4  -1   7  140.94    7.73
   5  -1   7    0.76    2.78
   6  -1   7    0.80    3.62
   7  -1   7    0.68    4.39
   8  -1   7   -0.03    5.47
   9  -1   7    0.67    1.60
   9  -1   7    5.76    7.51
   9   0  -7    1.16    2.23
   8   0  -7    5.49    1.99
   7   0  -7    0.66    1.42
   6   0  -7   14.45    1.45
   6   0  -7   15.97    1.91
  -6   0   7   14.68    1.69
   5   0  -7    5.35    1.26
   5   0  -7    6.53    0.83
  -5   0   7    7.11    1.16
   4   0  -7    1.35    0.59
   4   0  -7    0.25    0.88
  -4   0   7    0.49    0.74
   3   0  -7  109.58    5.84
   3   0  -7  110.54    5.44
  -3   0   7  106.29    5.44
   2   0  -7   56.00    3.06
   2   0  -7   57.98    3.31
  -2   0   7   57.14    3.07
   1   0  -7    0.28    0.47
   1   0  -7   -0.34    0.51
  -1   0   7    0.25    0.60
   0   0  -7  442.38   20.44
   0   0  -7  403.46   19.86
   0   0   7  398.54   19.80
  -1   0  -7  179.60    8.73
  -1   0  -7  168.79    8.84
   1   0   7  182.10    8.69
  -2   0  -7  166.23    8.51
   2   0   7  175.65    8.39
  -3   0  -7  188.82    9.41
   3   0   7  188.98    9.26
   7   0   7    0.12    0.93
   7   0   7   -1.42    4.83
   9   0   7   -2.62    6.74
   9   0   7    8.67    1.76
  10   0   7    7.74    2.14
  10   0   7    0.27    8.03
   9  -1  -7    1.93    2.50
   8  -1  -7   -0.33    1.73
   7  -1  -7   15.64    2.22
  -7   1   7   15.15    2.21
   6  -1  -7    2.98    1.50
  -6   1   7    4.12    1.53
   5  -1  -7    8.03    1.52
   5  -1  -7    9.33    1.04
  -5   1   7    7.23    1.32
   4  -1  -7   41.12    2.33
   4  -1  -7   42.64    2.89
  -4   1   7   41.12    2.58
   3  -1  -7    6.96    0.75
   3  -1  -7    5.64    1.16
  -3   1   7    6.69    0.89
   2  -1  -7  110.70    5.82
   2  -1  -7  110.33    5.42
  -2   1   7  106.58    5.53
   1  -1  -7  116.01    5.78
   1  -1  -7  107.87    5.45
  -1   1   7  104.48    5.57
   0  -1  -7   50.04    2.88
   0  -1  -7   55.76    3.07
   0   1   7   55.24    3.04
  -1  -1  -7  436.53   21.66
  -1  -1  -7  447.03   22.26
   1   1   7  473.87   21.64
  -2  -1  -7   65.74    3.61
   2   1   7   67.84    3.63
   3   1   7   67.26    3.64
   4   1   7  296.02   14.34
   5   1   7    2.36    0.77
   6   1   7   30.17    2.21
   8   1   7    4.36    1.31
   8   1   7   -4.14    5.19
  10   1   7    6.03    1.97
   8  -2  -7    5.30    2.20
  -8   2   7    1.22    2.48
   7  -2  -7    6.14    1.79
  -7   2   7    2.45    2.01
   6  -2  -7   38.18    3.24
  -6   2   7   35.33    3.09
   5  -2  -7    4.65    1.32
  -5   2   7    4.26    1.38
   4  -2  -7   33.65    2.48
   4  -2  -7   31.72    1.78
  -4   2   7   31.99    2.42
   3  -2  -7  109.62    5.27
   3  -2  -7  114.83    5.89
  -3   2   7  112.37    5.58
  -3   2   7   94.91    5.28
   2  -2  -7   -0.45    0.76
   2  -2  -7   -0.30    0.43
  -2   2   7    0.04    0.61
   1  -2  -7  142.88    7.10
   1  -2  -7  128.78    6.62
  -1   2   7  134.12    6.81
   0  -2  -7   80.11    3.98
   0  -2  -7   70.85    4.22
   0   2   7   80.25    4.17
   1   2   7   19.79    1.57
   2   2   7  114.45    5.89
   3   2   7   15.05    1.39
   4   2   7  112.97    5.87
   5   2   7   85.23    4.62
   6   2   7    1.15    0.97
   7   2   7  103.50    5.74
   8   2   7   43.06    3.25
   9   2   7    5.02    1.74
  10   2   7   33.90    3.62
   8  -3  -7    1.66    2.18
  -8   3   7    4.77    2.74
   7  -3  -7    0.65    1.85
  -7   3   7   -2.97    2.15
   6  -3  -7   13.52    2.07
  -6   3   7   10.14    2.06
   5  -3  -7   29.43    2.60
  -5   3   7   27.52    2.53
   4  -3  -7    1.45    1.12
  -4   3   7    0.85    1.17
   3  -3  -7   83.85    4.71
  -3   3   7   74.92    4.40
   2  -3  -7   94.42    5.01
  -2   3   7   96.53    4.79
  -2   3   7   76.64    4.47
   1  -3  -7   -0.04    0.90
  -1   3   7    1.91    0.67
   0  -3  -7   87.89    4.94
   0   3   7   91.04    4.78
   1   3   7   44.01    2.74
   2   3   7    7.09    1.05
   3   3   7   90.90    4.91
   4   3   7    0.06    0.81
   5   3   7   91.47    5.03
   6   3   7   59.62    3.73
   7   3   7   14.79    1.88
   8   3   7   70.07    4.47
   9   3   7   19.45    2.52
  10   3   7    7.41    2.23
   8  -4  -7    0.75    2.31
  -8   4   7   -5.57    2.71
   7  -4  -7    5.30    2.24
  -7   4   7    4.40    2.50
   6  -4  -7    0.33    1.79
  -6   4   7   -1.08    1.77
   5  -4  -7   12.66    2.03
  -5   4   7    8.78    1.77
   4  -4  -7   22.18    2.47
  -4   4   7   20.22    2.24
   3  -4  -7    0.43    1.14
  -3   4   7    1.28    0.98
   2  -4  -7   69.89    4.39
  -2   4   7   75.40    4.17
   1  -4  -7   17.02    2.13
  -1   4   7   21.12    1.74
   0   4   7   28.14    2.10
   1   4   7  102.80    5.49
   2   4   7   12.59    1.56
   3   4   7   64.39    3.81
   4   4   7  123.37    6.60
   5   4   7    2.51    1.23
   6   4   7   72.33    4.42
   7   4   7   35.63    3.09
   8   4   7    3.78    1.63
   9   4   7   20.03    2.79
  10   4   7   -1.91    2.47
   7  -5  -7    0.98    2.24
  -7   5   7    2.00    2.30
   6  -5  -7    9.01    2.21
  -6   5   7    7.77    2.30
   5  -5  -7   -0.44    1.66
  -5   5   7    2.34    1.79
   4  -5  -7   11.47    1.90
  -4   5   7    9.04    1.75
   3  -5  -7   15.85    2.12
  -3   5   7   17.65    2.05
   2  -5  -7    2.30    1.45
  -2   5   7    3.60    1.06
  -1   5   7   68.87    3.88
  -1   5   7   64.04    3.41
   0   5   7    2.59    0.89
   1   5   7   85.12    4.71
   2   5   7  102.53    5.58
   3   5   7    1.78    1.02
   4   5   7   80.75    4.73
   5   5   7   86.13    5.07
   6   5   7    1.79    1.39
   7   5   7   35.86    3.32
   8   5   7   21.13    2.65
   9   5   7   -3.88    1.65
   9   5   7    0.26    2.21
   7  -6  -7    0.52    2.56
   6  -6  -7    5.92    2.45
  -6   6   7    3.24    2.29
   5  -6  -7    7.77    2.23
  -5   6   7    4.08    2.13
   4  -6  -7   -1.28    1.73
  -4   6   7    0.47    1.48
   3  -6  -7   21.59    2.78
  -3   6   7   22.88    2.43
  -2   6   7    9.50    1.53
  -1   6   7   -1.11    0.99
  -1   6   7    0.38    0.67
   0   6   7   93.94    5.18
   0   6   7   90.46    4.77
   1   6   7   -0.08    1.00
   1   6   7    1.10    0.88
   2   6   7   16.51    1.79
   2   6   7   13.63    1.55
   3   6   7   68.31    4.13
   4   6   7    1.96    1.23
   5   6   7   26.07    2.62
   6   6   7   17.94    2.25
   7   6   7   -1.12    1.44
   7   6   7    1.00    1.70
   8   6   7   29.93    3.30
   8   6   7   25.78    3.19
   9   6   7    5.45    2.57
   9   6   7    5.36    2.08
   6  -7  -7   -3.53    2.70
  -6   7   7    4.93    2.59
   5  -7  -7    3.35    2.53
  -5   7   7    5.15    2.18
  -4   7   7    2.64    1.81
  -3   7   7    1.81    1.69
  -2   7   7   27.26    2.75
  -1   7   7   11.72    1.69
   0   7   7    5.32    1.32
   0   7   7    6.59    1.10
   1   7   7   36.32    2.59
   1   7   7   36.24    2.85
   2   7   7   12.05    1.56
   2   7   7   10.97    1.63
   3   7   7   10.03    1.52
   3   7   7   10.36    1.58
   4   7   7   13.95    1.86
   4   7   7   12.41    1.93
   5   7   7    1.31    1.41
   5   7   7   -0.16    1.37
   6   7   7   12.40    2.07
   6   7   7   10.95    1.99
   7   7   7    3.82    1.74
   7   7   7    0.81    1.98
   8   7   7    4.90    2.35
   8   7   7    5.13    2.08
  -5   8   7    0.56    2.21
  -4   8   7    3.69    2.15
  -3   8   7    1.39    1.97
  -2   8   7    3.72    1.81
  -1   8   7    6.95    1.80
   0   8   7    2.81    1.36
   1   8   7    7.80    1.63
   1   8   7    8.79    1.58
   2   8   7   12.71    1.83
   2   8   7   14.64    2.03
   3   8   7    1.36    1.29
   3   8   7   -0.04    1.30
   4   8   7   11.80    1.94
   4   8   7   11.06    1.85
   5   8   7    9.81    2.03
   5   8   7    9.59    1.94
   6   8   7   -1.56    1.65
   6   8   7    1.10    1.77
   7   8   7    7.66    2.39
   7   8   7   12.03    2.42
  -3   9   7    3.90    2.32
  -2   9   7   -1.57    1.81
  -1   9   7   -2.68    1.52
   0   9   7    4.85    1.72
   1   9   7   -0.77    1.53
   2   9   7    8.11    1.97
   2   9   7    5.50    1.79
   3   9   7    6.38    1.90
   3   9   7    5.79    2.08
   4   9   7    1.83    1.72
   4   9   7    1.97    2.14
   5   9   7   17.75    2.48
   5   9   7   14.11    2.62
   6   9   7    9.01    2.59
   6   9   7    2.99    2.15
  -1  10   7   -0.17    2.00
   0  10   7    2.41    2.28
   1  10   7    2.18    1.89
   2  10   7    3.38    2.11
   3  10   7    5.64    2.40
   3  10   7    3.89    2.12
   4  10   7    4.08    2.39
   4  10   7    2.50    2.14
   4   9  -8    7.45    2.36
   3   9  -8    2.27    1.79
   2   9  -8    7.01    1.94
   1   9  -8    3.32    1.73
   0   9  -8    1.88    1.68
  -1   9  -8   10.71    1.86
  -1   9  -8   11.62    2.31
  -2   9  -8    1.16    1.61
  -2   9  -8   -0.23    1.97
  -3   9  -8    6.92    2.30
  -3   9  -8    7.09    1.92
  -4   9  -8    9.82    2.04
  -4   9  -8    7.29    2.34
   5   8  -8   -1.15    1.88
   4   8  -8   10.50    2.03
   3   8  -8   12.93    1.97
   2   8  -8   -0.36    1.30
   1   8  -8   11.44    1.81
   0   8  -8    7.48    1.70
   0   8  -8    7.82    1.42
  -1   8  -8    3.44    1.34
  -1   8  -8    3.36    1.51
  -2   8  -8   10.74    1.63
  -2   8  -8    8.43    1.96
  -3   8  -8   -0.95    1.42
  -3   8  -8    0.44    1.71
  -4   8  -8   16.51    2.15
  -4   8  -8   14.52    2.27
  -5   8  -8    3.61    2.25
  -5   8  -8    8.35    1.92
   6   7  -8    3.40    1.96
   5   7  -8    8.82    1.93
   4   7  -8    1.83    1.36
   3   7  -8   26.28    2.72
   2   7  -8   11.24    1.73
   1   7  -8    8.28    1.53
   0   7  -8   43.01    3.09
   0   7  -8   38.35    2.67
  -1   7  -8    8.22    1.25
  -1   7  -8    7.46    1.65
  -2   7  -8   20.98    2.15
  -2   7  -8   22.94    2.63
  -3   7  -8   27.23    2.42
  -3   7  -8   27.49    2.91
  -4   7  -8   -0.08    1.28
  -4   7  -8    0.22    1.62
  -5   7  -8   14.69    2.36
  -5   7  -8   13.93    2.06
  -6   7  -8    9.19    1.76
  -6   7  -8    7.56    2.27
  -7   7  -8    1.44    1.90
   7   6  -8    2.70    2.28
   7   6  -8    5.98    1.96
   6   6  -8   -0.41    1.56
   5   6  -8    4.79    1.57
   4   6  -8   10.58    1.58
   3   6  -8    1.91    1.25
   2   6  -8   39.83    2.79
   1   6  -8    6.31    1.27
  -1  -6   8    6.95    0.97
   0   6  -8   45.78    3.11
   0   6  -8   45.47    2.71
  -1   6  -8  122.09    6.55
  -1   6  -8  118.83    6.18
  -2   6  -8    0.30    0.85
  -2   6  -8    1.33    1.23
  -3   6  -8   54.26    3.58
  -3   6  -8   49.45    3.17
  -4   6  -8   54.42    3.52
  -4   6  -8   58.81    3.93
  -5   6  -8   -2.43    1.55
  -5   6  -8    1.38    1.16
  -6   6  -8   19.46    2.19
  -6   6  -8   17.76    2.47
  -7   6  -8    9.50    2.30
  -7   6  -8    8.03    1.92
   8   5  -8    1.25    1.83
   8   5  -8    0.35    2.40
   7   5  -8    6.92    1.83
   7   5  -8    5.90    2.09
   6   5  -8   12.63    2.19
   6   5  -8    8.74    1.74
   5   5  -8   -0.16    1.23
   4   5  -8   25.78    2.30
   3   5  -8   34.96    2.64
   2   5  -8    8.70    1.24
   1   5  -8   38.62    2.64
  -1  -5   8   39.16    2.25
   0   5  -8   36.49    2.20
   0   5  -8   37.59    2.60
  -1   5  -8  112.94    5.80
  -1   5  -8  120.73    6.17
  -1   5  -8  111.19    5.76
  -2   5  -8   45.06    2.81
  -2   5  -8   47.61    3.17
  -3   5  -8    0.39    1.16
  -3   5  -8    0.51    0.84
  -4   5  -8  104.22    5.72
  -4   5  -8   96.68    5.40
  -5   5  -8   20.85    2.55
  -5   5  -8   20.30    2.08
  -6   5  -8    4.50    1.91
  -6   5  -8    5.64    1.41
  -7   5  -8   31.81    3.00
  -8   5  -8   10.07    2.08
   8   4  -8    0.67    2.23
   8   4  -8    1.45    1.74
   7   4  -8    1.73    1.69
   7   4  -8    0.11    1.40
   6   4  -8   16.43    2.16
   6   4  -8   20.16    2.25
   5   4  -8   23.37    2.54
   5   4  -8   24.50    2.32
   4   4  -8   11.29    1.44
   4   4  -8   11.97    1.51
   3   4  -8   99.52    5.43
   3   4  -8   99.88    5.34
   2   4  -8   36.77    2.55
   2   4  -8   45.45    2.61
   1   4  -8   31.14    2.17
   1   4  -8   31.07    2.04
  -1  -4   8   34.09    1.96
   0   4  -8   99.60    5.08
   0   4  -8   99.40    5.28
   0  -4   8   96.98    4.96
  -1   4  -8   19.52    1.94
  -1   4  -8   18.52    1.30
  -1   4  -8   19.72    1.43
  -2   4  -8   32.11    2.14
  -2   4  -8   35.79    2.48
  -3   4  -8   50.02    3.05
  -3   4  -8   56.54    3.47
  -4   4  -8    4.23    1.35
  -4   4  -8    3.73    0.99
  -5   4  -8   55.12    3.71
  -5   4  -8   53.52    3.41
  -6   4  -8    9.91    1.84
  -6   4  -8    7.52    1.43
  -7   4  -8   23.45    2.42
  -8   4  -8   32.37    3.03
  -9   4  -8    2.05    1.77
   8   3  -8   -0.23    1.68
   8   3  -8    3.91    2.00
   7   3  -8    8.01    1.96
   7   3  -8    6.30    1.57
   6   3  -8   -0.51    1.11
   6   3  -8   -1.03    1.28
   5   3  -8   27.32    2.43
   5   3  -8   31.03    2.35
   4   3  -8   24.61    2.01
   4   3  -8   21.93    2.05
   3   3  -8   17.24    1.62
   3   3  -8   13.32    1.56
   2   3  -8  111.12    5.71
   2   3  -8  113.17    5.75
  -2  -3   8  100.11    5.40
  -2  -3   8  114.83    5.45
   1   3  -8    7.47    0.96
   1   3  -8    8.07    1.07
  -1  -3   8    9.22    1.09
   0   3  -8  109.00    5.68
   0   3  -8  113.87    5.85
   0  -3   8  111.10    5.55
  -1   3  -8  128.70    6.28
  -1   3  -8  123.36    6.47
   1  -3   8  122.05    6.21
  -2   3  -8    4.00    1.00
   2  -3   8    2.42    0.67
  -3   3  -8   91.17    4.99
  -3   3  -8  102.96    5.31
  -4   3  -8   74.06    4.03
  -4   3  -8   72.50    4.36
  -5   3  -8    8.03    1.15
  -5   3  -8   10.32    1.63
  -6   3  -8   58.79    3.98
  -6   3  -8   57.34    3.48
  -7   3  -8   11.25    1.56
  -8   3  -8   18.55    2.24
  -9   3  -8   19.25    2.45
   8   2  -8    0.97    1.50
   8   2  -8    2.76    1.96
   7   2  -8   10.21    1.98
   7   2  -8   10.17    1.60
   6   2  -8   22.50    2.35
   6   2  -8   25.21    2.23
   5   2  -8    0.19    1.00
   5   2  -8    0.89    0.96
   4   2  -8   31.93    2.39
   4   2  -8   33.54    2.20
   3   2  -8   30.42    2.00
   3   2  -8   30.86    2.13
  -3  -2   8   27.12    1.74
  -3  -2   8   27.97    1.84
   2   2  -8   11.38    1.21
   2   2  -8   11.64    1.22
  -2  -2   8    9.57    1.22
   1   2  -8   79.90    4.21
   1   2  -8   66.14    4.16
  -1  -2   8   88.92    4.15
   0   2  -8    1.13    0.69
   0   2  -8    1.70    0.61
   0  -2   8    0.90    0.57
  -1   2  -8  185.93    8.69
  -1   2  -8  171.23    8.73
   1  -2   8  165.15    8.51
  -2   2  -8  143.35    7.10
   2  -2   8  132.16    6.82
  -3   2  -8   16.36    1.84
   3  -2   8   15.71    1.40
  -5   2  -8   88.72    5.02
  -5   2  -8   82.25    4.58
  -6   2  -8   19.48    1.77
  -7   2  -8   86.70    4.92
  -8   2  -8   12.90    1.72
   8  -2   8   -0.15    5.50
   9  -2   8    4.81    1.89
   9  -2   8    2.00    7.95
  10  -2   8    9.32    2.41
  10  -2   8    4.96    9.70
   8   1  -8    4.78    1.87
   7   1  -8    0.83    1.23
   7   1  -8   -0.32    1.42
   6   1  -8   16.84    1.87
   6   1  -8   17.13    2.05
   5   1  -8   29.28    2.09
   5   1  -8   30.98    2.42
  -5  -1   8   29.20    2.24
   4   1  -8    1.22    0.88
   4   1  -8    1.91    0.68
  -4  -1   8    1.79    0.84
   3   1  -8   68.83    3.92
   3   1  -8   68.48    3.67
  -3  -1   8   68.96    3.62
   2   1  -8   44.85    2.68
   2   1  -8   43.42    2.56
  -2  -1   8   43.95    2.56
   1   1  -8   61.89    3.41
   1   1  -8   60.52    3.48
  -1  -1   8   63.45    3.40
   0   1  -8  152.12    7.62
   0   1  -8  161.39    7.74
   0  -1   8  143.83    7.56
  -1   1  -8    1.39    0.55
  -1   1  -8    2.17    0.70
   1  -1   8    1.49    0.62
  -2   1  -8  128.57    7.01
   2  -1   8  146.22    6.99
   2  -1   8  136.65    6.84
  -3   1  -8  112.06    6.35
   3  -1   8  127.27    6.16
   3  -1   8  124.02    6.16
  -4   1  -8   17.70    1.87
   4  -1   8   13.18    1.10
   4  -1   8   16.31    1.41
   9  -1   8    2.72    1.75
   9  -1   8   -3.58    6.78
  10  -1   8    0.05    8.33
  10  -1   8   12.23    2.50
   8   0  -8    0.95    2.02
   7   0  -8    1.72    1.62
   6   0  -8    0.25    0.82
   6   0  -8    2.65    1.39
  -6   0   8    2.84    1.48
   5   0  -8   25.01    2.37
   5   0  -8   22.11    1.67
  -5   0   8   22.62    2.19
   4   0  -8   12.62    1.28
   4   0  -8   12.42    1.67
  -4   0   8   14.16    1.53
   3   0  -8   33.68    2.04
   3   0  -8   32.70    2.39
  -3   0   8   33.05    2.12
   2   0  -8  173.87    8.08
   2   0  -8  140.83    8.40
  -2   0   8  175.25    8.10
   1   0  -8   27.11    1.72
   1   0  -8   28.23    1.86
  -1   0   8   24.99    1.85
   0   0  -8  221.73   10.15
   0   0  -8  198.46    9.84
   0   0   8  181.56    9.85
  -1   0  -8  281.40   13.56
  -1   0  -8  290.20   13.83
   1   0   8  263.48   13.47
  -2   0  -8    4.78    0.87
   2   0   8    5.15    0.76
  -3   0  -8   75.66    4.33
   3   0   8   82.01    4.19
   4   0   8  133.86    6.81
   5   0   8   -1.10    2.64
   5   0   8    5.81    0.93
  10   0   8    5.01    8.04
  10   0   8    1.78    1.94
   8  -1  -8   -0.40    2.11
   7  -1  -8    6.58    2.05
  -7   1   8    8.69    2.31
   6  -1  -8   10.12    1.91
  -6   1   8   10.65    1.87
   5  -1  -8    3.85    0.77
   5  -1  -8    3.21    1.38
  -5   1   8    1.25    1.10
   4  -1  -8   35.65    2.22
   4  -1  -8   41.31    2.81
  -4   1   8   40.36    2.57
   3  -1  -8    7.34    0.94
   3  -1  -8    6.50    1.23
  -3   1   8    8.31    1.09
   2  -1  -8   60.30    3.13
   2  -1  -8   58.13    3.45
  -2   1   8   56.73    3.27
   1  -1  -8  172.05    8.76
   1  -1  -8  192.74    9.20
  -1   1   8  172.28    8.88
   0  -1  -8    6.91    0.89
   0  -1  -8    8.95    1.09
   0   1   8    7.77    1.11
  -1  -1  -8  193.75    9.51
  -1  -1  -8  187.99    9.73
   1   1   8  194.96    9.54
  -2  -1  -8  167.83    8.50
   2   1   8  172.04    8.49
   3   1   8    2.51    0.74
   4   1   8  171.09    8.56
   5   1   8   33.53    2.33
   6   1   8    3.58    0.96
   7   1   8   95.94    5.40
   8   1   8    0.82    1.22
   9   1   8   16.97    2.30
  10   1   8   31.18    3.71
   8  -2  -8    4.61    2.33
   7  -2  -8   -0.15    1.74
  -7   2   8   -2.65    2.27
   6  -2  -8   44.12    3.41
  -6   2   8   38.14    3.59
   5  -2  -8   11.03    1.69
  -5   2   8    9.46    1.71
   4  -2  -8    2.64    1.22
   4  -2  -8    4.71    0.66
  -4   2   8    2.63    1.13
   3  -2  -8   96.46    5.02
   3  -2  -8  108.99    5.69
  -3   2   8   99.98    5.38
   2  -2  -8    9.59    1.04
   2  -2  -8   11.81    1.53
  -2   2   8   10.28    1.23
   1  -2  -8   17.22    1.36
   1  -2  -8   22.70    1.77
  -1   2   8   17.90    1.66
   0  -2  -8   72.62    4.12
   0  -2  -8   71.21    3.82
   0   2   8   73.15    4.05
   1   2   8    8.28    1.17
   2   2   8  123.94    6.41
   3   2   8   45.40    2.80
   4   2   8   31.72    2.30
   5   2   8  185.92    9.38
   6   2   8   15.66    1.85
   7   2   8   63.39    3.97
   8   2   8   69.14    4.44
   9   2   8    1.61    1.66
  10   2   8   21.92    2.87
   8  -3  -8    2.20    2.25
  -8   3   8   -4.62    3.03
   7  -3  -8    6.23    2.14
  -7   3   8    5.09    2.46
   6  -3  -8    4.65    1.80
  -6   3   8    5.84    1.93
   5  -3  -8   21.02    2.49
  -5   3   8   22.44    2.47
   4  -3  -8   17.65    2.06
  -4   3   8   14.98    1.90
   3  -3  -8   22.87    2.26
  -3   3   8   19.20    2.04
   2  -3  -8   60.99    3.78
  -2   3   8   61.54    3.61
   1  -3  -8   16.49    1.94
  -1   3   8   15.22    1.63
   0  -3  -8   30.23    2.41
   0   3   8   34.91    2.35
   1   3   8   72.96    4.12
   2   3   8    1.12    0.79
   3   3   8   98.62    5.39
   4   3   8   29.17    2.27
   5   3   8   55.85    3.51
   6   3   8  116.35    6.36
   7   3   8    0.52    1.25
   8   3   8   34.93    3.19
   9   3   8   39.20    3.83
  10   3   8    0.88    2.20
   7  -4  -8    3.55    2.33
  -7   4   8    2.59    2.55
   6  -4  -8    2.01    1.79
  -6   4   8    3.95    2.14
   5  -4  -8    1.40    1.56
  -5   4   8    3.88    1.65
   4  -4  -8   13.78    1.86
  -4   4   8   12.77    1.97
   3  -4  -8    0.55    1.30
  -3   4   8    1.13    1.16
   2  -4  -8   24.53    2.33
  -2   4   8   22.41    2.16
   1  -4  -8   26.93    2.48
  -1   4   8   30.17    2.24
   0   4   8    1.39    0.80
   1   4   8  108.03    5.80
   2   4   8   66.41    3.92
   3   4   8    5.31    1.13
   4   4   8  130.43    6.95
   5   4   8   34.09    2.69
   6   4   8   15.97    1.98
   7   4   8   39.80    3.28
   8   4   8    2.20    1.80
   9   4   8   13.92    2.40
  10   4   8    8.22    2.69
   7  -5  -8   -1.57    2.45
  -7   5   8    0.33    2.81
   6  -5  -8    1.20    2.10
  -6   5   8    1.56    2.11
   5  -5  -8    5.32    1.97
  -5   5   8    0.27    1.83
   4  -5  -8    2.57    1.56
  -4   5   8    2.23    1.55
   3  -5  -8   10.85    1.92
  -3   5   8   13.45    1.90
   2  -5  -8   -0.01    1.35
  -2   5   8   -0.67    1.03
  -1   5   8   44.99    3.07
   0   5   8   18.18    1.90
   1   5   8    5.41    1.13
   2   5   8   77.92    4.58
   3   5   8   37.52    2.77
   4   5   8    9.06    1.58
   5   5   8   66.52    4.28
   6   5   8   19.00    2.36
   7   5   8    9.15    2.15
   8   5   8   16.11    2.59
   9   5   8    2.01    2.25
   6  -6  -8    2.99    2.39
  -6   6   8    1.03    2.36
   5  -6  -8    7.55    2.39
  -5   6   8    5.66    2.31
   4  -6  -8    1.51    1.99
  -4   6   8    1.02    1.76
   3  -6  -8    6.29    2.04
  -3   6   8    7.24    1.72
  -2   6   8   18.74    2.36
  -1   6   8    2.20    1.27
   0   6   8   33.46    2.34
   0   6   8   38.59    2.83
   1   6   8   14.49    1.81
   2   6   8    1.06    1.09
   3   6   8   33.87    2.75
   4   6   8    3.84    1.32
   5   6   8    6.14    1.68
   6   6   8   21.68    2.52
   7   6   8    1.95    1.90
   8   6   8   14.67    2.59
   8   6   8   22.36    2.93
   9   6   8    5.05    2.11
   9   6   8    4.37    2.76
   5  -7  -8   -1.70    2.46
  -5   7   8    1.76    2.16
  -4   7   8    7.23    2.13
  -3   7   8   -1.23    1.52
  -2   7   8    7.84    1.77
  -1   7   8   17.97    2.13
   0   7   8    2.41    1.03
   0   7   8    1.69    1.26
   1   7   8   16.55    2.10
   1   7   8   19.34    2.27
   2   7   8   15.80    1.81
   2   7   8   16.60    2.04
   3   7   8   -0.69    1.25
   3   7   8    0.04    1.16
   4   7   8    9.51    1.79
   4   7   8   11.60    1.80
   5   7   8    1.74    1.53
   5   7   8   -1.26    1.46
   6   7   8    8.93    2.11
   6   7   8    6.69    1.95
   7   7   8   11.23    2.16
   7   7   8    5.58    2.31
   8   7   8    3.07    2.36
   8   7   8   -0.39    1.93
  -4   8   8    1.20    2.26
  -3   8   8    3.68    2.22
  -2   8   8   -0.03    1.61
  -1   8   8    1.75    1.53
   0   8   8    8.70    1.88
   1   8   8    0.14    1.45
   1   8   8    2.71    1.52
   2   8   8   10.31    1.71
   2   8   8    6.27    1.77
   3   8   8    6.11    1.76
   3   8   8    5.94    1.77
   4   8   8    6.70    1.85
   4   8   8    3.57    1.58
   5   8   8   16.31    2.39
   5   8   8   13.27    2.35
   6   8   8   -0.70    1.95
   6   8   8    3.28    1.98
   7   8   8    3.20    2.32
   7   8   8    3.46    2.26
  -2   9   8    4.25    2.24
  -1   9   8    3.35    2.08
   0   9   8    2.15    1.90
   1   9   8   -0.64    1.72
   2   9   8    2.11    1.85
   2   9   8    2.56    1.94
   3   9   8   12.42    2.23
   3   9   8    9.55    2.38
   4   9   8    2.31    1.94
   4   9   8    1.87    1.96
   5   9   8   10.73    2.33
   5   9   8    6.43    2.10
   6   9   8    4.52    2.29
   6   9   8    9.32    2.40
   0  10   8    4.17    2.28
   1  10   8    3.13    2.25
   2  10   8    0.58    1.95
   3  10   8    1.95    2.14
   3  10   8   -2.03    2.48
   3   9  -9    1.81    1.93
   2   9  -9    1.45    1.92
   1   9  -9    4.31    1.91
   0   9  -9   -0.34    1.83
  -1   9  -9    8.35    2.19
  -2   9  -9    5.43    2.17
  -2   9  -9    4.32    1.77
  -3   9  -9   -0.99    1.75
  -3   9  -9    1.91    2.04
   5   8  -9    6.15    2.25
   4   8  -9    1.56    1.82
   3   8  -9    9.33    1.84
   2   8  -9    1.49    1.56
   1   8  -9    6.51    1.60
   0   8  -9    8.14    1.88
  -1   8  -9    0.47    1.63
  -1   8  -9   -0.01    1.35
  -2   8  -9    8.91    1.67
  -2   8  -9   10.82    2.08
  -3   8  -9    4.70    1.67
  -3   8  -9    4.69    1.90
  -4   8  -9    7.70    2.15
  -4   8  -9    7.55    1.89
  -5   8  -9   10.90    2.17
  -5   8  -9    8.97    2.40
   6   7  -9    1.45    1.90
   5   7  -9    8.33    1.98
   4   7  -9    0.21    1.49
   3   7  -9    6.23    1.48
   2   7  -9   16.10    1.93
   1   7  -9    0.28    1.17
  -1   7  -9   28.76    2.42
  -1   7  -9   27.20    2.64
  -2   7  -9    0.24    1.25
  -2   7  -9    2.97    1.58
  -3   7  -9   21.59    2.72
  -3   7  -9   17.80    2.32
  -4   7  -9    9.17    1.97
  -4   7  -9    7.13    1.71
  -5   7  -9    4.98    1.99
  -5   7  -9    4.52    1.67
  -6   7  -9    8.51    2.13
  -6   7  -9    6.09    2.35
   7   6  -9    0.12    2.54
   6   6  -9    4.78    1.74
   6   6  -9    5.64    2.32
   5   6  -9    0.19    1.83
   5   6  -9    0.18    1.49
   4   6  -9    6.83    1.54
   3   6  -9   -1.66    1.14
   2   6  -9   19.53    2.06
   1   6  -9   19.92    2.12
   0   6  -9    6.88    1.00
   0   6  -9    6.99    1.45
   0  -6   9    5.34    1.07
  -1   6  -9   52.08    3.17
  -1   6  -9   53.58    3.54
  -2   6  -9   24.41    2.57
  -2   6  -9   25.55    2.16
  -3   6  -9    7.98    1.68
  -3   6  -9    6.79    1.37
  -4   6  -9   41.76    3.41
  -4   6  -9   38.38    2.96
  -5   6  -9    6.46    1.96
  -5   6  -9    7.40    1.61
  -6   6  -9   10.21    2.32
  -6   6  -9    4.81    1.66
  -7   6  -9    9.87    2.12
  -7   6  -9   11.32    2.56
   7   5  -9    2.96    2.22
   7   5  -9    3.43    1.84
   6   5  -9   13.38    2.01
   6   5  -9   12.23    2.32
   5   5  -9    5.84    1.49
   5   5  -9    3.86    1.65
   4   5  -9    3.82    1.32
   4   5  -9    6.07    1.52
   3   5  -9   18.97    2.13
   3   5  -9   26.89    2.27
   2   5  -9    3.10    1.06
   2   5  -9    1.82    1.02
   1   5  -9   26.02    2.18
   1   5  -9   22.28    1.85
  -1  -5   9   26.43    1.84
   0   5  -9   34.25    2.25
   0   5  -9   35.54    2.64
   0  -5   9   39.53    2.30
  -1   5  -9    6.69    0.98
  -1   5  -9    4.64    1.27
  -1   5  -9    5.77    0.80
   1  -5   9    3.28    0.94
  -2   5  -9   32.46    2.31
  -2   5  -9   37.73    2.82
  -3   5  -9   13.48    1.65
  -3   5  -9   14.71    1.78
  -4   5  -9   36.44    2.65
  -4   5  -9   35.44    3.14
  -5   5  -9   39.41    3.23
  -5   5  -9   32.21    2.72
  -6   5  -9    3.43    1.34
  -6   5  -9    0.65    1.76
  -7   5  -9   26.42    2.73
  -7   5  -9   20.06    2.81
  -8   5  -9   17.81    2.39
   8   4  -9    2.91    2.39
   7   4  -9    0.88    1.94
   7   4  -9    2.84    1.70
   6   4  -9    7.89    1.58
   6   4  -9    7.44    1.85
   5   4  -9   19.33    2.61
   5   4  -9   22.11    2.39
   4   4  -9    1.92    1.03
   4   4  -9    0.37    1.18
   3   4  -9   15.95    1.83
   3   4  -9   13.22    1.73
   2   4  -9   54.13    3.31
   2   4  -9   57.54    3.36
   1   4  -9    3.74    0.81
   1   4  -9    2.87    0.99
  -1  -4   9    4.66    0.91
   0   4  -9   12.56    1.56
   0   4  -9    9.73    1.19
   0  -4   9   12.48    1.32
  -1   4  -9   78.96    4.54
  -1   4  -9   78.69    4.16
   1  -4   9   81.41    4.24
  -2   4  -9    1.77    1.09
   2  -4   9   -0.73    2.64
   2  -4   9    0.73    0.80
  -3   4  -9   45.66    3.11
  -3   4  -9   40.89    2.72
  -4   4  -9    4.23    1.48
  -4   4  -9    4.38    1.08
  -5   4  -9   43.85    3.46
  -5   4  -9   43.72    2.87
  -6   4  -9   31.02    3.21
  -6   4  -9   30.95    2.46
  -7   4  -9    5.45    1.43
  -8   4  -9   32.13    3.11
   8   3  -9    0.16    2.11
   8   3  -9    3.53    1.87
   7   3  -9    9.88    2.15
   7   3  -9   10.35    1.80
   6   3  -9    3.02    1.41
   6   3  -9    4.32    1.57
   5   3  -9    8.60    1.55
   5   3  -9    7.71    1.33
   4   3  -9    8.17    1.27
   4   3  -9    9.15    1.33
   3   3  -9   -0.58    0.84
   3   3  -9    0.97    0.86
   2   3  -9   55.01    3.28
   2   3  -9   53.51    3.26
  -2  -3   9   58.45    3.09
   1   3  -9   16.36    1.42
   1   3  -9   15.00    1.73
  -1  -3   9   18.44    1.58
   0   3  -9    2.74    0.94
   0   3  -9    3.18    0.76
   0  -3   9    3.47    0.76
  -1   3  -9  120.31    6.04
  -1   3  -9  120.43    6.31
   1  -3   9  118.03    6.03
  -2   3  -9   37.50    2.59
   2  -3   9   36.06    2.31
  -4   3  -9  119.24    6.25
  -4   3  -9  105.70    5.82
  -5   3  -9    6.14    1.18
  -5   3  -9    8.39    1.67
  -6   3  -9   39.47    3.39
  -6   3  -9   38.22    2.73
  -7   3  -9   21.03    2.16
  -8   3  -9    2.88    1.42
   9  -3   9   -1.16    9.24
   8   2  -9    1.99    2.09
   7   2  -9    1.49    1.42
   7   2  -9    0.67    1.57
   6   2  -9   13.04    1.66
   6   2  -9   14.87    2.01
   5   2  -9    5.44    1.21
   5   2  -9    7.74    1.46
   4   2  -9    7.09    1.24
   4   2  -9    4.13    1.10
   3   2  -9   23.59    1.89
   3   2  -9   22.43    2.00
  -3  -2   9   22.39    1.63
   2   2  -9    0.55    0.77
   2   2  -9    0.54    0.84
  -2  -2   9    1.11    0.81
   1   2  -9   46.92    2.95
   1   2  -9   48.58    2.97
  -1  -2   9   54.70    3.01
   0   2  -9   25.80    1.93
   0   2  -9   21.87    1.61
   0  -2   9   21.81    1.72
  -1   2  -9   58.16    3.02
  -1   2  -9   56.47    3.31
   1  -2   9   50.63    3.05
  -2   2  -9  175.94    8.18
   2  -2   9  143.50    7.88
  -3   2  -9   18.64    1.95
   3  -2   9   15.67    1.47
  -4   2  -9   80.85    4.89
   4  -2   9   89.17    4.66
  -5   2  -9  127.69    7.18
   5  -2   9  136.80    6.91
   6  -2   9    0.34    3.99
   6  -2   9    4.16    1.20
   7  -2   9    0.99    4.84
   8  -2   9    2.59    7.38
   9  -2   9    4.09    8.02
   9  -2   9   -0.77    1.76
   8   1  -9    4.04    2.10
   7   1  -9   -0.03    1.77
   6   1  -9    5.21    1.66
   6   1  -9    4.92    1.23
   5   1  -9   20.39    1.82
   5   1  -9   18.95    2.26
   4   1  -9    3.78    0.93
   4   1  -9    0.18    1.10
  -4  -1   9    3.99    1.03
   3   1  -9   47.63    3.08
   3   1  -9   48.25    2.85
  -3  -1   9   43.67    2.69
   2   1  -9   43.45    2.98
   2   1  -9   55.86    3.24
  -2  -1   9   56.31    3.03
   1   1  -9    0.64    0.70
   1   1  -9    0.67    0.69
  -1  -1   9    0.78    0.80
   0   1  -9  115.09    6.05
   0   1  -9  122.19    6.05
   0  -1   9  113.98    6.01
  -1   1  -9   42.01    2.75
  -1   1  -9   48.96    2.64
  -2   1  -9   42.57    2.60
   2  -1   9   32.54    2.23
  -3   1  -9  129.37    6.92
   3  -1   9  131.94    6.73
   3  -1   9  134.59    6.72
  -4   1  -9    8.10    1.34
   4  -1   9    7.53    1.11
   4  -1   9    7.40    0.99
   7  -1   9    1.40    1.22
   7  -1   9   -1.22    5.01
   9  -1   9   -0.77    7.17
   9  -1   9   16.53    2.29
  10  -1   9    1.83    2.17
  10  -1   9   -2.97    8.72
   8   0  -9    0.57    2.29
   7   0  -9    2.67    1.95
   6   0  -9    0.59    1.55
   6   0  -9    0.34    0.94
   5   0  -9   16.19    2.08
   5   0  -9   19.78    1.74
  -5   0   9   18.87    2.27
   4   0  -9   20.80    1.71
   4   0  -9   26.14    2.26
  -4   0   9   22.11    2.00
   3   0  -9    1.98    1.12
   3   0  -9    0.46    0.70
  -3   0   9    0.99    0.89
   2   0  -9  116.02    5.98
   2   0  -9  124.61    6.37
  -2   0   9  114.41    6.04
   1   0  -9   83.83    4.43
   1   0  -9   84.92    4.62
  -1   0   9   84.84    4.58
   0   0  -9    9.54    1.09
   0   0  -9    9.33    1.21
   0   0   9    8.53    1.14
  -1   0  -9  158.57    8.18
  -1   0  -9  168.31    8.30
   1   0   9  161.74    8.19
  -2   0  -9   69.13    3.90
   2   0   9   69.03    3.83
  -3   0  -9   13.61    1.70
   3   0   9   15.82    1.47
   4   0   9   75.40    4.18
   5   0   9    4.32    1.00
   6   0   9   44.71    2.94
  10   0   9    6.10    2.26
   8  -1  -9    1.47    2.28
   7  -1  -9    4.33    1.91
   6  -1  -9    6.07    1.80
  -6   1   9    5.82    1.86
   5  -1  -9    0.96    0.75
   5  -1  -9    0.40    1.18
  -5   1   9   -0.30    1.42
   4  -1  -9   15.11    1.94
   4  -1  -9   12.85    1.25
  -4   1   9   10.26    1.45
   3  -1  -9   16.07    1.81
   3  -1  -9   18.24    1.38
  -3   1   9   20.28    1.75
   2  -1  -9    3.43    1.01
   2  -1  -9    1.85    0.66
  -2   1   9    2.66    0.91
   1  -1  -9   88.33    4.66
   1  -1  -9   92.25    4.97
  -1   1   9   89.34    4.88
   0  -1  -9   49.32    2.93
   0  -1  -9   56.36    3.12
   0   1   9   49.62    3.16
  -1  -1  -9   40.73    2.56
  -1  -1  -9   38.70    2.52
   1   1   9   41.62    2.67
  -2  -1  -9  112.29    6.14
   2   1   9  122.69    6.15
   3   1   9   12.13    1.46
   4   1   9   54.61    3.21
   5   1   9   50.84    3.16
   6   1   9    1.79    1.07
   7   1   9   59.85    3.90
   8   1   9   11.44    1.86
   9   1   9    3.54    1.80
  10   1   9   25.53    3.12
   8  -2  -9    5.60    2.37
   7  -2  -9   -0.26    1.73
  -7   2   9    0.43    2.74
   6  -2  -9   13.18    2.07
  -6   2   9   10.82    2.31
   5  -2  -9    9.82    1.69
  -5   2   9    8.99    1.80
   4  -2  -9    3.70    1.32
   4  -2  -9    3.70    0.76
  -4   2   9    5.13    1.50
   3  -2  -9   24.00    2.29
   3  -2  -9   21.36    1.55
  -3   2   9   22.36    2.06
   2  -2  -9   15.72    1.75
   2  -2  -9    9.59    1.05
  -2   2   9   13.58    1.60
   1  -2  -9    0.92    0.65
   1  -2  -9    0.60    0.94
  -1   2   9    1.19    0.95
   0  -2  -9   51.25    3.09
   0  -2  -9   44.62    2.70
   0   2   9   43.23    2.94
   1   2   9   16.21    1.67
   2   2   9  113.57    6.05
   3   2   9   47.65    3.03
   4   2   9    0.45    0.83
   5   2   9  165.42    8.52
   6   2   9   22.46    2.14
   7   2   9   -0.39    1.27
   8   2   9   55.30    4.01
   9   2   9   11.47    2.30
  10   2   9   -0.74    2.16
   7  -3  -9    1.51    2.10
  -7   3   9    7.47    2.93
   6  -3  -9   -0.25    1.65
  -6   3   9   -1.05    2.07
   5  -3  -9    8.08    1.70
  -5   3   9    9.71    1.97
   4  -3  -9   22.68    2.41
  -4   3   9   19.92    2.51
   3  -3  -9    0.79    1.14
  -3   3   9    0.28    1.17
   2  -3  -9   28.30    2.58
  -2   3   9   31.30    2.47
   1  -3  -9   33.33    2.61
  -1   3   9   26.02    2.25
   0  -3  -9    5.64    1.30
   0   3   9    5.83    1.15
   1   3   9   63.04    3.77
   2   3   9    1.25    0.88
   3   3   9   49.37    3.17
   4   3   9   73.27    4.30
   5   3   9   10.55    1.48
   6   3   9   48.61    3.44
   7   3   9   30.78    2.83
   8   3   9    5.50    1.84
   9   3   9   19.83    2.72
  10   3   9    6.01    2.48
   7  -4  -9    4.63    2.49
  -7   4   9    7.52    2.99
   6  -4  -9    3.79    2.05
  -6   4   9    0.49    2.39
   5  -4  -9    0.59    1.61
  -5   4   9    0.65    1.90
   4  -4  -9    5.96    1.73
  -4   4   9    4.09    1.68
   3  -4  -9    7.27    1.66
  -3   4   9    7.30    1.56
   2  -4  -9    9.85    1.73
  -2   4   9    9.55    1.55
   1  -4  -9   53.83    3.68
  -1   4   9   53.08    3.47
   0   4   9   11.93    1.58
   1   4   9   37.51    2.78
   2   4   9   78.43    4.55
   3   4   9   11.13    1.54
   4   4   9   42.16    3.03
   5   4   9   35.71    2.96
   6   4   9    0.90    1.32
   7   4   9   20.69    2.42
   8   4   9    4.67    1.80
   9   4   9    1.44    2.10
   6  -5  -9   -0.48    2.24
  -6   5   9   -1.01    2.33
   5  -5  -9    4.07    1.95
  -5   5   9    2.95    2.16
   4  -5  -9   -0.59    1.66
  -4   5   9    1.12    1.70
   3  -5  -9   13.35    2.12
  -3   5   9   13.95    2.05
   2  -5  -9    3.03    1.61
  -2   5   9    4.70    1.37
  -1   5   9   11.91    1.74
   0   5   9   28.70    2.49
   1   5   9    5.48    1.27
   2   5   9   23.90    2.34
   3   5   9   50.63    3.51
   4   5   9    2.16    1.25
   5   5   9   25.80    2.65
   6   5   9   28.12    2.90
   7   5   9   -0.03    1.74
   8   5   9    9.46    2.41
   9   5   9    1.72    2.54
   6  -6  -9    0.86    2.41
   5  -6  -9    4.72    2.48
  -5   6   9    3.93    2.19
   4  -6  -9    5.36    2.29
  -4   6   9    4.42    2.06
   3  -6  -9   -2.17    2.00
  -3   6   9    2.57    1.66
  -2   6   9   20.31    2.60
  -1   6   9    7.63    1.55
   0   6   9    3.67    1.28
   0   6   9    5.22    1.09
   1   6   9   14.34    1.89
   2   6   9    1.31    1.24
   3   6   9    7.19    1.52
   4   6   9   10.50    1.81
   5   6   9    0.22    1.50
   6   6   9   19.58    2.65
   7   6   9    7.72    2.13
   8   6   9    7.58    2.57
   5  -7  -9   -0.93    2.68
  -5   7   9   -0.79    2.61
  -4   7   9    0.44    2.25
  -3   7   9    0.74    1.89
  -2   7   9    1.37    1.69
  -1   7   9   14.36    2.07
   0   7   9    4.96    1.56
   1   7   9    6.76    1.66
   1   7   9    5.53    1.42
   2   7   9   10.60    1.69
   2   7   9    6.54    1.64
   3   7   9   -0.36    1.37
   3   7   9   -2.01    1.42
   4   7   9    6.93    1.80
   4   7   9    5.39    1.82
   5   7   9    5.24    1.74
   5   7   9   -0.09    1.67
   6   7   9    0.81    1.79
   6   7   9    0.89    1.81
   7   7   9    9.93    2.35
   7   7   9    7.19    2.28
   8   7   9    4.98    2.37
   8   7   9   -1.28    2.08
  -3   8   9   -0.79    2.30
  -2   8   9    0.02    2.00
  -1   8   9   -1.47    1.76
   0   8   9   10.36    2.07
   1   8   9   -0.27    1.56
   2   8   9    3.28    1.78
   2   8   9    6.43    1.73
   3   8   9   10.67    1.99
   3   8   9   13.16    2.12
   4   8   9    1.08    1.75
   4   8   9   -0.19    1.67
   5   8   9    9.17    2.22
   5   8   9    7.39    1.93
   6   8   9    4.38    2.37
   6   8   9    2.96    2.09
   7   8   9    0.37    2.20
   7   8   9   -0.43    2.25
  -2   9   9    1.81    2.32
  -1   9   9   -0.93    1.96
   0   9   9    1.70    1.84
   1   9   9    2.20    1.84
   2   9   9    1.59    1.97
   3   9   9    9.53    2.14
   3   9   9    7.35    2.19
   4   9   9    6.04    2.06
   4   9   9    4.51    1.98
   5   9   9    2.42    2.09
   5   9   9    1.23    2.28
   1   9 -10   -1.00    1.94
   0   9 -10   -0.16    2.01
  -1   9 -10    4.38    2.25
   4   8 -10    0.50    1.81
   3   8 -10    4.84    1.81
   2   8 -10    4.22    1.73
   1   8 -10    0.48    1.54
   0   8 -10    4.80    1.69
  -1   8 -10    0.79    1.74
  -2   8 -10    5.17    1.94
  -2   8 -10    5.85    1.75
  -3   8 -10    5.96    2.00
  -3   8 -10    9.20    1.85
  -4   8 -10    0.49    2.01
  -4   8 -10    0.30    1.90
   5   7 -10    0.77    1.79
   5   7 -10    5.95    2.38
   4   7 -10    2.56    1.90
   4   7 -10    1.80    1.61
   3   7 -10    0.41    1.55
   3   7 -10    1.18    1.71
   2   7 -10   25.04    2.47
   2   7 -10   15.78    2.12
   1   7 -10    4.26    1.51
   0   7 -10    5.07    1.61
  -1   7 -10   24.88    2.72
  -1   7 -10   24.91    2.39
  -2   7 -10    2.85    1.62
  -2   7 -10    2.04    1.26
  -3   7 -10    8.28    1.65
  -3   7 -10    8.04    1.89
  -4   7 -10   10.33    2.26
  -4   7 -10   11.91    1.85
  -5   7 -10   -0.61    1.93
  -5   7 -10    1.30    1.68
  -6   7 -10    8.89    2.18
   6   6 -10    2.07    1.88
   6   6 -10    3.15    2.26
   5   6 -10    2.02    1.59
   5   6 -10    1.29    2.03
   4   6 -10    6.38    1.58
   4   6 -10    8.94    1.93
   3   6 -10    1.93    1.31
   3   6 -10    1.14    1.39
   2   6 -10    6.50    1.40
   2   6 -10    6.96    1.50
   1   6 -10   21.28    2.29
   1   6 -10   18.82    2.03
   0   6 -10    2.44    1.25
   0  -6  10    1.62    1.04
   0  -6  10    2.40    3.29
  -1   6 -10   25.17    2.62
   1  -6  10   22.63    2.18
  -2   6 -10   34.27    2.65
  -2   6 -10   40.89    3.19
  -3   6 -10    1.44    1.43
  -3   6 -10    0.53    1.13
  -4   6 -10   21.53    2.46
  -4   6 -10   16.92    2.17
  -5   6 -10   15.54    2.38
  -5   6 -10   15.79    2.05
  -6   6 -10    0.23    1.46
  -6   6 -10    3.81    2.18
  -7   6 -10    7.87    2.68
  -7   6 -10   11.31    2.05
   6   5 -10    5.62    2.35
   6   5 -10    6.49    1.85
   5   5 -10    5.98    1.67
   5   5 -10    9.83    2.06
   4   5 -10   -1.94    1.38
   4   5 -10    0.35    1.22
   3   5 -10   19.38    2.06
   3   5 -10   16.62    1.87
   2   5 -10   16.67    1.97
   2   5 -10   12.70    1.57
   1   5 -10    7.51    1.37
   1   5 -10    4.85    1.00
  -1  -5  10    6.14    1.16
   0   5 -10   25.23    2.28
   0   5 -10   22.84    1.84
   0  -5  10   24.01    1.97
  -1   5 -10    0.69    1.15
   1  -5  10    0.09    0.93
   1  -5  10    0.62    2.91
  -3   5 -10   19.34    2.30
  -3   5 -10   17.50    1.96
  -4   5 -10    4.58    1.68
  -4   5 -10    2.46    1.15
  -5   5 -10   39.82    3.48
  -5   5 -10   36.96    2.93
  -6   5 -10    8.75    2.21
  -6   5 -10   11.06    1.76
  -7   5 -10    8.91    2.43
  -7   5 -10    6.68    1.78
   7   4 -10    4.59    1.82
   7   4 -10    4.82    2.31
   6   4 -10    1.17    1.61
   6   4 -10    0.11    1.81
   5   4 -10   14.37    2.05
   5   4 -10   10.98    1.71
   4   4 -10   14.69    1.85
   4   4 -10   13.47    1.73
   3   4 -10    0.82    1.04
   3   4 -10    1.30    1.16
   2   4 -10   43.79    2.91
   2   4 -10   44.48    2.91
   1   4 -10   17.74    1.68
   1   4 -10   17.24    1.83
  -1  -4  10   16.34    1.79
   0   4 -10   12.49    1.61
   0   4 -10   11.85    1.24
   0  -4  10   14.19    1.55
  -1   4 -10   78.01    4.16
  -1   4 -10   76.94    4.60
   1  -4  10   84.36    4.34
  -2   4 -10    3.56    1.11
   2  -4  10    0.77    2.88
   2  -4  10    1.57    0.94
  -4   4 -10   16.07    2.02
  -5   4 -10   18.98    2.04
  -5   4 -10   19.42    2.34
  -6   4 -10   33.14    3.43
  -6   4 -10   31.15    2.57
  -7   4 -10    3.71    1.57
  -8   4 -10   14.80    2.13
   8  -4  10    0.89    7.74
   7   3 -10   -0.65    1.57
   7   3 -10    4.76    2.16
   6   3 -10    2.68    1.40
   6   3 -10    2.00    1.78
   5   3 -10   -2.08    1.37
   5   3 -10   -0.40    1.16
   4   3 -10   10.81    1.48
   4   3 -10   12.80    1.68
   3   3 -10   10.55    1.37
   3   3 -10   10.95    1.47
   2   3 -10   27.03    2.13
   2   3 -10   26.17    2.24
   1   3 -10   29.85    2.22
   1   3 -10   32.90    2.47
  -1  -3  10   36.46    2.38
   0   3 -10   16.45    1.73
   0   3 -10   16.33    1.50
   0  -3  10   15.55    1.60
  -1   3 -10  143.68    7.76
  -1   3 -10  155.19    7.57
   1  -3  10  151.38    7.55
  -2   3 -10   56.75    3.48
   2  -3  10   53.92    3.18
  -3   3 -10   -1.10    1.02
   3  -3  10    0.48    0.79
   3  -3  10   -0.66    2.45
  -4   3 -10  101.63    5.75
   4  -3  10   99.64    5.47
  -5   3 -10   16.99    2.17
   5  -3  10   17.70    2.07
  -6   3 -10    4.27    1.88
   6  -3  10    3.85    1.51
   6  -3  10   -0.32    4.69
   7  -3  10    2.52    5.80
   8  -3  10    1.72    1.81
   8  -3  10    1.10    8.56
   9  -3  10   10.76    2.33
   9  -3  10    1.60    9.61
   7   2 -10    0.17    1.99
   7   2 -10   -0.50    1.45
   6   2 -10    4.33    1.40
   6   2 -10    7.90    1.82
   5   2 -10   13.17    1.88
   5   2 -10   14.18    1.84
   4   2 -10    2.41    1.21
   4   2 -10    2.54    1.01
   3   2 -10   17.53    1.93
   3   2 -10   21.03    1.85
  -3  -2  10   15.70    1.71
   2   2 -10    0.95    0.97
   2   2 -10    1.14    0.92
  -2  -2  10    1.98    0.91
   1   2 -10   56.96    3.43
   1   2 -10   61.78    3.38
  -1  -2  10   52.76    3.32
   0   2 -10   48.74    2.85
   0   2 -10   47.93    3.00
   0  -2  10   51.67    3.03
  -1   2 -10    8.10    0.90
  -1   2 -10    6.82    1.18
   1  -2  10    5.96    1.01
  -2   2 -10  113.58    6.10
   2  -2  10  113.67    5.89
  -3   2 -10   82.26    4.69
   3  -2  10   77.10    4.35
  -4   2 -10    8.33    1.53
   4  -2  10    9.35    1.29
  -5   2 -10   76.46    4.91
   5  -2  10   85.89    4.65
   7  -2  10    7.26    1.61
   7  -2  10   -2.23    6.00
   9  -2  10   -0.31    1.91
   9  -2  10   -1.73    8.19
   8   1 -10    2.47    2.39
   7   1 -10    2.92    1.94
   6   1 -10    1.76    1.60
   6   1 -10    0.45    1.17
   5   1 -10   20.97    2.36
   5   1 -10   21.92    2.09
   4   1 -10   10.93    1.42
   4   1 -10   12.10    1.75
  -4  -1  10   11.80    1.45
   3   1 -10   13.22    1.62
   3   1 -10   11.59    1.67
  -3  -1  10   12.69    1.36
   2   1 -10   61.03    3.70
   2   1 -10   68.49    3.99
  -2  -1  10   69.93    3.77
   1   1 -10    3.67    0.90
   1   1 -10    4.23    0.97
  -1  -1  10    5.87    1.14
   0   1 -10   63.26    3.72
   0   1 -10   68.80    3.69
   0  -1  10   65.59    3.80
  -1   1 -10   54.70    3.23
  -1   1 -10   61.81    3.12
   1  -1  10   44.89    3.19
  -2   1 -10   -0.48    0.80
   2  -1  10    0.11    0.77
  -3   1 -10   65.86    4.13
   3  -1  10   71.04    3.88
  -4   1 -10   26.38    2.48
   4  -1  10   30.34    2.20
  -5   1 -10   22.23    2.48
   5  -1  10   24.55    2.12
   7  -1  10    0.75    5.30
   7  -1  10    5.39    1.43
   9  -1  10    2.74    7.91
   9  -1  10   21.53    2.59
   7   0 -10    3.43    2.15
   6   0 -10    2.79    1.81
   5   0 -10    6.67    1.75
   5   0 -10    2.36    1.12
  -5   0  10    4.59    1.48
   4   0 -10   26.43    2.58
   4   0 -10   28.80    2.06
  -4   0  10   24.47    2.38
   3   0 -10    8.44    1.41
   3   0 -10    4.80    0.95
  -3   0  10    8.09    1.28
   2   0 -10   36.43    2.50
   2   0 -10   27.33    2.11
  -2   0  10   35.62    2.36
   1   0 -10   97.36    5.37
   1   0 -10   93.78    5.12
  -1   0  10  104.74    5.34
   0   0 -10   10.48    1.21
   0   0 -10    9.08    1.17
   0   0  10    8.57    1.30
  -1   0 -10   46.64    2.74
  -1   0 -10   42.57    2.80
   1   0  10   43.29    2.83
  -2   0 -10   78.10    4.53
   2   0  10   83.12    4.48
  -3   0 -10    1.13    0.99
   3   0  10   -0.82    0.69
  -4   0 -10   39.64    3.13
   4   0  10   45.54    2.81
   5   0  10   11.43    1.52
   6   0  10   31.98    2.56
   7   0  10   42.51    3.25
   8   0  10    3.90    1.63
   9   0  10   33.36    3.44
   7  -1 -10    3.10    2.07
   6  -1 -10    3.75    1.72
   5  -1 -10    8.45    1.75
  -5   1  10    6.31    1.77
   4  -1 -10    1.62    1.31
   4  -1 -10    2.63    0.82
  -4   1  10    3.09    1.49
   3  -1 -10   22.64    2.09
   3  -1 -10   21.41    1.62
  -3   1  10   20.20    2.12
   2  -1 -10    7.54    0.97
   2  -1 -10    6.51    1.27
  -2   1  10    8.52    1.29
   1  -1 -10   41.37    2.72
   1  -1 -10   34.72    2.31
  -1   1  10   37.03    2.69
   0  -1 -10   47.18    2.97
   0  -1 -10   55.73    3.27
   0   1  10   52.74    3.32
  -1  -1 -10    1.33    0.85
  -1  -1 -10    0.44    0.89
   1   1  10    1.02    1.06
  -2  -1 -10   51.77    3.43
   2   1  10   60.69    3.45
   3   1  10   40.78    2.78
   4   1  10   11.99    1.56
   5   1  10   63.22    3.83
   6   1  10   15.69    2.02
   7   1  10   23.05    2.57
   8   1  10   30.34    3.12
   9   1  10    0.43    1.79
   7  -2 -10    2.68    1.94
   6  -2 -10    0.52    1.63
  -6   2  10   -1.57    2.19
   5  -2 -10    8.73    1.81
  -5   2  10    6.41    2.03
   4  -2 -10    9.97    1.75
  -4   2  10   14.20    1.98
   3  -2 -10    2.56    1.18
   3  -2 -10    2.20    0.78
  -3   2  10    2.74    1.25
   2  -2 -10   16.86    1.52
   2  -2 -10   20.80    2.08
  -2   2  10   20.59    2.08
   1  -2 -10    3.19    0.83
   1  -2 -10    2.64    1.16
  -1   2  10    4.21    1.31
   0  -2 -10   38.80    2.74
   0  -2 -10   32.19    2.31
   0   2  10   36.82    2.61
   1   2  10   21.08    2.00
   2   2  10   23.55    2.06
   3   2  10   59.27    3.64
   4   2  10   23.98    2.15
   5   2  10   43.73    3.04
   6   2  10   46.67    3.22
   7   2  10   24.68    2.59
   8   2  10   22.33    2.75
   9   2  10   19.72    2.64
   7  -3 -10    2.07    2.24
  -7   3  10    9.93    3.45
   6  -3 -10   -0.61    1.90
  -6   3  10   -1.85    2.21
   5  -3 -10    1.63    1.72
  -5   3  10    1.69    2.02
   4  -3 -10   20.04    2.48
  -4   3  10   17.13    2.19
   3  -3 -10    1.82    1.25
  -3   3  10    2.03    1.43
   2  -3 -10   10.92    1.72
  -2   3  10   10.49    1.64
   1  -3 -10   33.34    2.69
  -1   3  10   23.60    2.41
   0  -3 -10   -1.54    1.15
   0   3  10   -0.87    1.00
   1   3  10   52.00    3.41
   2   3  10   24.31    2.22
   3   3  10    4.29    1.33
   4   3  10   75.91    4.53
   5   3  10    4.27    1.31
   6   3  10    6.78    1.53
   7   3  10   44.87    3.53
   8   3  10    3.05    1.88
   9   3  10    8.34    2.29
   6  -4 -10    3.53    2.08
  -6   4  10    2.32    2.58
   5  -4 -10    1.36    1.88
  -5   4  10   -3.67    1.95
   4  -4 -10    0.31    1.74
  -4   4  10    2.11    1.75
   3  -4 -10   18.98    2.47
  -3   4  10   15.97    2.22
   2  -4 -10    2.18    1.46
  -2   4  10    1.92    1.27
   1  -4 -10   29.22    3.01
  -1   4  10   32.19    2.63
   0   4  10   28.26    2.38
   1   4  10   -0.52    1.09
   2   4  10   59.60    3.81
   3   4  10   39.03    2.88
   4   4  10    0.98    1.34
   5   4  10   35.91    2.97
   6   4  10    7.53    1.77
   7   4  10    9.58    1.94
   8   4  10    8.83    2.29
   9   4  10    2.34    2.29
   6  -5 -10   -1.94    2.30
  -6   5  10    1.18    2.83
   5  -5 -10    2.14    2.02
  -5   5  10    1.90    2.39
   4  -5 -10    2.66    1.88
  -4   5  10    1.66    2.12
   3  -5 -10    4.79    2.02
  -3   5  10    6.51    1.81
   2  -5 -10    5.34    1.82
  -2   5  10    5.78    1.59
  -1   5  10   -0.41    1.29
   0   5  10   17.05    2.12
   1   5  10   20.67    2.35
   2   5  10    0.85    1.23
   3   5  10   30.98    2.81
   4   5  10   17.37    2.13
   5   5  10    6.59    1.66
   6   5  10   23.30    2.85
   7   5  10   -0.65    1.78
   8   5  10    6.90    2.52
   9   5  10    4.62    2.89
   5  -6 -10   -2.21    2.40
  -5   6  10    1.37    2.41
   4  -6 -10    6.95    2.49
  -4   6  10    3.60    2.30
   3  -6 -10    1.09    2.02
  -3   6  10    1.66    1.97
  -2   6  10    3.63    1.63
  -1   6  10    6.12    1.77
   0   6  10    1.77    1.37
   1   6  10    7.63    1.61
   2   6  10    3.95    1.40
   3   6  10    1.11    1.43
   4   6  10   17.93    2.25
   5   6  10   -1.04    1.58
   6   6  10   10.44    2.29
   7   6  10   17.00    2.68
   8   6  10    0.17    2.35
  -4   7  10   -0.17    2.74
  -3   7  10    3.89    2.22
  -2   7  10    0.19    1.69
  -1   7  10    5.42    1.85
   0   7  10    5.32    1.85
   1   7  10    0.98    1.45
   1   7  10   -0.27    1.32
   2   7  10    6.09    1.64
   2   7  10    2.18    1.62
   3   7  10    2.12    1.60
   4   7  10    2.48    1.70
   5   7  10    9.80    2.06
   6   7  10    0.87    2.00
   7   7  10    1.99    2.31
   7   7  10    9.17    2.63
  -2   8  10    5.57    2.47
  -1   8  10   -1.14    1.81
   0   8  10    9.49    2.21
   1   8  10    0.26    1.80
   2   8  10    1.67    1.69
   2   8  10    1.47    1.85
   3   8  10   12.80    2.17
   3   8  10   10.65    2.26
   4   8  10    1.09    1.86
   4   8  10    0.73    1.76
   5   8  10    0.31    1.90
   5   8  10    3.10    2.20
   6   8  10   10.08    2.41
   6   8  10    4.48    2.30
   0   9  10   -1.09    2.06
   1   9  10    5.20    2.23
   2   9  10    0.41    1.96
   3   9  10    4.01    2.21
   3   9  10   -0.14    1.86
   4   9  10    5.62    2.18
   4   9  10    4.07    2.33
   2   8 -11    1.89    1.82
   1   8 -11   -0.68    1.74
   0   8 -11    4.86    1.98
  -1   8 -11    1.94    1.80
  -2   8 -11    2.41    1.95
  -2   8 -11    3.35    1.80
  -3   8 -11    6.35    2.14
  -3   8 -11    3.90    1.82
   4   7 -11    1.50    1.88
   4   7 -11    4.15    2.29
   3   7 -11    1.40    1.87
   3   7 -11    1.95    1.60
   2   7 -11    9.88    2.00
   1   7 -11    8.67    1.81
   0   7 -11   -1.41    1.41
  -1   7 -11   12.85    1.99
  -2   7 -11    8.60    1.83
   2  -7  11    2.34    5.34
   2  -7  11    7.50    1.79
  -3   7 -11    0.50    1.51
  -3   7 -11    0.20    1.57
   3  -7  11   -1.49    5.76
  -4   7 -11    7.43    1.90
  -4   7 -11    9.96    2.19
  -5   7 -11   -0.23    2.11
  -5   7 -11    1.30    1.82
   5   6 -11   -2.86    1.75
   5   6 -11    1.27    2.17
   4   6 -11   -0.39    1.42
   4   6 -11    1.19    1.87
   3   6 -11    3.44    1.68
   3   6 -11    5.19    1.49
   2   6 -11    0.83    1.29
   2   6 -11   -0.03    1.26
   1   6 -11   13.32    1.94
   0   6 -11   12.31    1.88
  -1   6 -11    4.02    1.56
   1  -6  11   -0.62    4.23
   1  -6  11    1.95    1.29
  -2   6 -11   21.87    2.62
   2  -6  11   19.85    2.39
  -3   6 -11   12.19    1.96
   3  -6  11    4.66    1.71
   3  -6  11    0.87    4.84
  -4   6 -11    5.74    1.91
  -4   6 -11    8.38    1.63
   4  -6  11    1.53    5.72
  -5   6 -11   14.68    2.46
  -5   6 -11   11.68    1.94
  -6   6 -11    1.61    2.31
  -6   6 -11    1.74    1.67
   6   5 -11    0.83    2.14
   6   5 -11   -0.12    1.80
   5   5 -11    6.59    1.72
   5   5 -11    7.94    2.22
   4   5 -11    2.81    1.53
   4   5 -11    1.89    1.60
   3   5 -11    3.98    1.45
   3   5 -11    3.51    1.33
   2   5 -11    8.94    1.46
   2   5 -11   10.28    1.66
   1   5 -11    1.04    1.30
   1   5 -11   -0.60    1.05
   0   5 -11    8.97    1.67
   0  -5  11   11.03    1.48
  -1   5 -11    6.13    1.39
   1  -5  11    5.35    1.28
  -2   5 -11   11.36    1.80
   2  -5  11   11.33    1.56
   3  -5  11   25.89    2.55
  -4   5 -11    0.25    1.56
   4  -5  11    2.24    4.49
   4  -5  11   -0.01    1.38
  -5   5 -11   22.04    2.45
  -5   5 -11   22.08    2.65
  -6   5 -11   20.24    2.95
  -6   5 -11   22.93    2.66
  -7   5 -11    0.26    1.76
  -7   5 -11    0.94    2.42
   7  -5  11    0.03    7.97
   6   4 -11    0.50    1.68
   6   4 -11    2.04    2.06
   5   4 -11    1.30    1.38
   5   4 -11    2.50    1.88
   4   4 -11   12.93    1.73
   4   4 -11   11.05    1.92
   3   4 -11    2.10    1.35
   3   4 -11   -1.26    1.09
   2   4 -11   14.26    1.78
   2   4 -11   16.30    1.98
   1   4 -11   23.08    2.13
   1   4 -11   26.38    2.29
  -1  -4  11   24.17    2.26
   0   4 -11    2.80    0.94
   0   4 -11    2.73    1.20
   0  -4  11    1.37    1.01
  -1   4 -11   21.72    2.11
   1  -4  11   19.98    1.96
  -2   4 -11    3.61    1.25
   2  -4  11    5.12    1.09
  -3   4 -11   16.92    2.01
   3  -4  11   17.50    2.00
  -4   4 -11   23.51    2.73
   4  -4  11   20.98    2.29
  -5   4 -11    0.74    1.71
   5  -4  11    1.81    1.45
   5  -4  11   -0.21    4.56
  -6   4 -11   23.25    2.89
   6  -4  11   26.89    2.86
   7  -4  11    3.00    6.77
   7  -4  11   14.13    2.33
   8  -4  11    1.62    2.07
   8  -4  11    0.59    9.75
   7   3 -11   -0.08    1.67
   7   3 -11   -0.16    2.25
   6   3 -11    4.85    1.51
   6   3 -11    3.58    2.10
   5   3 -11    1.37    1.66
   5   3 -11   -0.31    1.31
   4   3 -11    3.10    1.29
   4   3 -11    4.17    1.49
   3   3 -11    4.03    1.44
   3   3 -11    7.13    1.40
   2   3 -11    2.61    1.21
   2   3 -11    2.52    1.12
  -2  -3  11    0.07    1.12
   1   3 -11   28.01    2.49
   1   3 -11   32.13    2.37
  -1  -3  11   31.80    2.51
   0   3 -11   28.06    1.97
   0   3 -11   25.07    2.29
   0  -3  11   27.67    2.26
  -1   3 -11   17.40    2.01
  -1   3 -11   19.79    1.54
   1  -3  11   16.65    1.80
  -2   3 -11   49.57    3.21
   2  -3  11   47.60    3.09
  -3   3 -11   25.69    2.55
   3  -3  11   25.88    2.15
  -4   3 -11   26.05    2.65
   4  -3  11   19.67    2.23
  -5   3 -11   28.16    3.09
   5  -3  11   29.75    2.56
  -6   3 -11    0.42    1.84
   6  -3  11   -2.83    4.52
   6  -3  11   -0.88    1.35
   7  -3  11    0.04    7.42
   7  -3  11   14.89    2.23
   8  -3  11   -3.94    8.79
   8  -3  11   12.00    2.38
   7   2 -11    3.88    2.35
   6   2 -11    0.89    1.42
   6   2 -11    4.15    1.87
   5   2 -11    6.61    1.80
   5   2 -11    5.00    1.42
   4   2 -11   -1.58    1.19
   4   2 -11    0.22    1.41
   3   2 -11    6.09    1.46
   3   2 -11    4.35    1.20
   2   2 -11    8.17    1.43
   2   2 -11    7.66    1.32
  -2  -2  11    8.47    1.23
   1   2 -11    7.88    1.32
   1   2 -11   13.51    1.60
  -1  -2  11    9.74    1.38
   0   2 -11   12.97    1.72
   0   2 -11   16.31    1.51
   0  -2  11   15.79    1.84
  -1   2 -11   31.28    2.00
  -1   2 -11   26.70    2.26
  -2   2 -11   25.74    2.35
   2  -2  11   22.73    1.96
  -3   2 -11   75.21    4.52
   3  -2  11   76.99    4.32
  -4   2 -11   15.00    1.97
   4  -2  11   13.86    1.80
  -5   2 -11   28.23    3.05
   5  -2  11   32.33    2.55
   7  -2  11   -2.72    5.89
   8  -2  11    0.00    7.74
   8  -2  11   17.15    2.40
   9  -2  11    0.42    8.01
   9  -2  11    1.66    2.04
   7   1 -11    0.25    2.32
   6   1 -11    0.94    1.78
   5   1 -11   10.52    1.54
   5   1 -11   11.75    2.11
   4   1 -11    9.02    1.81
   4   1 -11    7.25    1.35
   3   1 -11    2.31    1.01
   3   1 -11    1.43    1.20
  -3  -1  11   -1.69    1.06
   2   1 -11   31.27    2.48
   2   1 -11   31.12    2.33
  -2  -1  11   30.31    2.40
   1   1 -11    8.83    1.30
   1   1 -11    9.27    1.24
  -1  -1  11   10.40    1.41
   0   1 -11    1.56    1.01
   0   1 -11    1.85    0.82
   0  -1  11    3.94    1.15
  -1   1 -11   41.62    2.55
  -1   1 -11   37.91    2.70
   1  -1  11   40.13    2.77
  -2   1 -11    6.50    1.29
   2  -1  11    3.83    1.03
  -3   1 -11   11.72    1.58
   3  -1  11   11.47    1.36
  -4   1 -11   43.54    3.33
   4  -1  11   44.53    2.95
  -5   1 -11    0.07    1.42
   5  -1  11    0.33    1.01
   6  -1  11   46.67    3.36
   7  -1  11   16.61    2.20
   8  -1  11    6.53    1.79
   9  -1  11   20.67    2.82
   7   0 -11   -0.52    2.20
   6   0 -11    2.78    1.95
   5   0 -11    2.50    1.54
   5   0 -11   -0.56    1.10
   4   0 -11   11.76    1.85
   4   0 -11   10.93    1.36
  -4   0  11   11.02    1.78
   3   0 -11   17.75    1.79
   3   0 -11   19.45    2.34
  -3   0  11   19.45    2.03
   2   0 -11    1.06    0.89
   2   0 -11   -0.29    1.06
  -2   0  11    1.32    1.08
   1   0 -11   34.49    2.48
   1   0 -11   38.28    2.66
  -1   0  11   40.49    2.79
   0   0 -11   41.09    2.57
   0   0 -11   35.38    2.49
   0   0  11   32.39    2.60
  -1   0 -11    4.38    1.00
  -1   0 -11    4.66    1.05
   1   0  11    3.65    1.07
  -2   0 -11   33.30    2.70
   2   0  11   41.19    2.71
  -3   0 -11    5.50    1.33
   3   0  11    3.41    1.02
  -4   0 -11   18.11    2.19
   4   0  11   23.94    2.06
   5   0  11   19.46    1.95
   6   0  11    7.59    1.56
   7   0  11   32.43    2.98
   8   0  11    7.61    1.91
   9   0  11    7.94    2.30
   7  -1 -11   -1.62    2.11
   6  -1 -11    1.36    1.79
   5  -1 -11    4.93    1.69
  -5   1  11    4.78    2.09
   4  -1 -11    0.17    1.35
   4  -1 -11    0.47    0.81
  -4   1  11    0.51    1.54
   3  -1 -11    8.04    1.55
   3  -1 -11    7.50    1.06
  -3   1  11    7.81    1.58
   2  -1 -11    8.30    1.45
   2  -1 -11    8.81    1.18
  -2   1  11   10.75    1.51
   1  -1 -11    4.71    1.16
   1  -1 -11    5.88    1.05
  -1   1  11    3.40    1.17
   0  -1 -11   43.96    2.99
   0  -1 -11   39.33    2.73
   0   1  11   43.69    3.04
  -1  -1 -11    5.06    1.12
  -1  -1 -11    4.66    1.25
   1   1  11    6.72    1.31
  -2  -1 -11   28.29    2.43
   2   1  11   30.43    2.36
   3   1  11   65.55    3.96
   4   1  11    2.72    1.15
   5   1  11   40.19    2.86
   6   1  11   35.23    2.86
   7   1  11    1.50    1.37
   8   1  11   22.46    2.70
   9   1  11    7.87    2.37
   7  -2 -11    1.12    2.17
   6  -2 -11    1.22    1.86
   5  -2 -11   -0.15    1.68
  -5   2  11   -0.13    2.23
   4  -2 -11    4.32    1.65
  -4   2  11    4.52    1.78
   3  -2 -11   -0.65    0.85
   3  -2 -11    0.97    1.36
  -3   2  11    2.21    1.54
   2  -2 -11   12.08    1.48
   2  -2 -11   13.82    1.79
  -2   2  11   11.06    1.66
   1  -2 -11    4.55    1.34
   1  -2 -11    2.57    0.87
  -1   2  11    6.10    1.50
   0  -2 -11   14.93    1.77
   0  -2 -11   10.38    1.41
   0   2  11   15.10    1.68
   1   2  11   26.62    2.48
   2   2  11    0.34    1.10
   3   2  11   47.22    3.18
   4   2  11   56.31    3.65
   5   2  11    1.55    1.22
   6   2  11   44.65    3.39
   7   2  11   37.52    3.25
   8   2  11    1.12    1.73
   9   2  11   12.90    2.45
   6  -3 -11    2.12    2.18
  -6   3  11    5.29    2.77
   5  -3 -11    3.14    1.93
  -5   3  11   -1.57    2.31
   4  -3 -11    4.53    1.75
  -4   3  11    8.97    2.15
   3  -3 -11    2.32    1.44
  -3   3  11   -1.29    1.52
   2  -3 -11    1.81    1.35
  -2   3  11    2.71    1.36
   1  -3 -11   27.58    2.62
  -1   3  11   20.68    2.37
   0  -3 -11   10.45    1.73
   0   3  11   12.09    1.76
   1   3  11   15.56    1.96
   2   3  11   35.47    2.86
   3   3  11    3.16    1.31
   4   3  11   25.75    2.52
   5   3  11   12.98    1.81
   6   3  11    0.44    1.36
   7   3  11   33.64    3.26
   8   3  11    2.25    1.77
   9   3  11    3.26    2.54
   6  -4 -11    3.64    2.18
  -6   4  11    1.82    3.06
   5  -4 -11   -1.53    1.83
  -5   4  11    1.44    2.31
   4  -4 -11   -0.26    1.66
  -4   4  11    0.51    2.17
   3  -4 -11   14.29    2.22
  -3   4  11   11.24    2.11
   2  -4 -11    1.21    1.54
  -2   4  11    1.68    1.43
   1  -4 -11    5.88    1.74
  -1   4  11    4.26    1.60
   0   4  11   32.48    2.81
   1   4  11   13.42    1.83
   2   4  11   22.90    2.52
   3   4  11   22.54    2.46
   4   4  11    5.41    1.59
   5   4  11   26.95    2.82
   6   4  11    0.85    1.50
   7   4  11    0.77    1.65
   8   4  11   10.83    2.43
   5  -5 -11    0.24    2.21
  -5   5  11    8.22    2.80
   4  -5 -11    4.56    2.16
  -4   5  11    2.96    2.37
   3  -5 -11    1.01    2.04
  -3   5  11    1.06    1.83
   2  -5 -11    5.52    2.06
  -2   5  11    7.37    2.01
  -1   5  11    5.06    1.68
   0   5  11    6.47    1.54
   1   5  11   16.64    2.06
   2   5  11   -0.94    1.23
   3   5  11    7.69    1.82
   4   5  11   15.70    2.18
   5   5  11    1.20    1.57
   6   5  11   10.58    2.16
   7   5  11    8.36    2.32
   8   5  11    5.40    2.35
   4  -6 -11    0.75    2.41
  -4   6  11    4.35    2.60
   3  -6 -11    3.16    2.21
  -3   6  11    5.27    2.31
  -2   6  11    0.62    1.89
  -1   6  11    3.02    1.83
   0   6  11    2.30    1.59
   1   6  11    2.62    1.49
   2   6  11    5.38    1.66
   3   6  11    0.14    1.51
   4   6  11   15.45    2.21
   5   6  11    1.09    1.62
   6   6  11    2.12    2.03
   7   6  11   16.79    2.85
  -3   7  11    3.98    2.57
  -2   7  11    0.99    2.09
  -1   7  11   -1.06    1.81
   0   7  11    0.41    1.78
   1   7  11    2.66    1.62
   2   7  11    2.86    1.70
   3   7  11    4.24    1.86
   4   7  11    0.48    1.69
   5   7  11    6.94    2.10
   6   7  11    3.57    2.21
  -1   8  11   -1.64    2.08
   0   8  11    5.57    2.14
   1   8  11    3.82    2.01
   2   8  11    0.21    1.79
   3   8  11    5.85    2.00
   3   8  11    3.63    2.10
   4   8  11    3.96    2.26
   4   8  11    6.50    2.05
   5   8  11   -1.17    2.22
   5   8  11   -2.04    2.28
   0   8 -12    0.60    1.88
   3   7 -12    0.27    1.73
   2   7 -12    2.11    1.87
   1   7 -12    4.71    1.93
   0   7 -12    3.66    1.72
  -1   7 -12    2.65    1.81
  -2   7 -12   12.74    2.11
   2  -7  12   12.70    2.10
  -3   7 -12   -0.39    1.77
   3  -7  12   -2.63    5.78
   3  -7  12   -3.29    1.93
  -4   7 -12    3.48    2.11
   4  -7  12    3.26    6.08
   4  -7  12    1.15    2.20
   4   6 -12   -0.60    1.94
   4   6 -12    3.29    1.78
   3   6 -12    3.57    1.77
   3   6 -12    5.48    1.79
   2   6 -12   -0.48    1.60
   1   6 -12    6.70    1.63
   0   6 -12    8.68    1.83
  -1   6 -12    1.41    1.51
   1  -6  12    3.75    1.55
  -2   6 -12   10.78    1.88
   2  -6  12   10.51    1.85
  -3   6 -12   13.58    2.11
   3  -6  12   11.99    2.10
  -4   6 -12   -1.93    1.78
   4  -6  12    0.81    1.85
   4  -6  12   -2.68    5.19
  -5   6 -12   12.93    2.42
   5  -6  12    9.22    2.20
   5   5 -12    3.69    1.82
   5   5 -12    6.03    2.32
   4   5 -12    2.82    1.59
   4   5 -12    5.35    1.95
   3   5 -12   -0.81    1.46
   3   5 -12    1.52    1.45
   2   5 -12    6.83    1.69
   2   5 -12    3.39    1.50
   1   5 -12    0.00    1.28
   1   5 -12    0.44    1.29
   0   5 -12    5.62    1.50
  -1   5 -12    7.06    1.62
   1  -5  12    9.97    1.60
  -2   5 -12    2.28    1.40
   2  -5  12    3.50    1.45
  -3   5 -12   17.54    2.26
   3  -5  12   14.15    2.05
  -4   5 -12    7.25    1.96
   4  -5  12    9.02    1.85
   4  -5  12    0.52    4.92
  -5   5 -12    4.61    1.99
   5  -5  12    3.12    1.90
   5  -5  12   -0.85    5.70
  -6   5 -12   16.31    2.80
   6  -5  12   19.53    2.73
   6   4 -12    2.69    2.39
   5   4 -12   -0.35    1.53
   5   4 -12    2.69    2.05
   4   4 -12    7.73    1.93
   4   4 -12    9.66    1.73
   3   4 -12    0.89    1.31
   3   4 -12    1.24    1.64
   2   4 -12    5.00    1.48
   2   4 -12    3.54    1.35
   1   4 -12   13.55    1.65
   1   4 -12   13.02    1.75
   0   4 -12    0.53    0.88
   0   4 -12    0.37    1.19
   0  -4  12   -1.93    1.31
  -1   4 -12   11.02    1.67
   1  -4  12   11.34    1.63
  -2   4 -12   10.23    1.66
   2  -4  12   12.42    1.71
  -3   4 -12   -0.26    1.31
   3  -4  12    3.76    1.33
  -4   4 -12   16.79    2.23
   4  -4  12   19.59    2.31
  -5   4 -12    7.02    1.96
   5  -4  12    0.90    4.60
   5  -4  12    6.79    1.65
  -6   4 -12    9.05    2.37
   6  -4  12    7.84    2.03
   7  -4  12   -3.89    8.90
   6   3 -12    0.40    1.72
   6   3 -12    2.07    2.29
   5   3 -12    4.42    2.04
   5   3 -12    1.35    1.59
   4   3 -12    3.53    1.70
   4   3 -12    0.58    1.48
   3   3 -12   11.79    1.67
   3   3 -12   11.54    1.88
   2   3 -12    0.95    1.19
   2   3 -12    2.60    1.39
   1   3 -12   24.68    2.17
   1   3 -12   21.68    2.22
  -1  -3  12   18.85    2.25
   0   3 -12   37.43    2.43
   0   3 -12   35.01    2.69
   0  -3  12   33.39    2.76
  -1   3 -12    0.94    1.03
  -1   3 -12    1.80    0.83
   1  -3  12   -0.67    1.18
  -2   3 -12   31.19    2.62
   2  -3  12   33.85    2.50
  -3   3 -12   28.67    2.58
   3  -3  12   26.17    2.39
  -4   3 -12   -0.08    1.42
   4  -3  12    0.20    1.31
  -5   3 -12   16.52    2.42
   5  -3  12   20.90    2.41
  -6   3 -12    3.45    2.08
   6  -3  12    7.25    1.73
   6  -3  12    1.89    5.04
   7  -3  12    3.97    1.99
   7  -3  12   -2.30    7.06
   8  -3  12    7.89    2.34
   8  -3  12   -3.31    8.80
   6   2 -12    0.39    2.18
   6   2 -12    0.97    1.70
   5   2 -12    2.91    1.47
   5   2 -12    3.28    1.89
   4   2 -12    1.54    1.29
   4   2 -12    2.41    1.70
   3   2 -12   -0.92    1.21
   3   2 -12    1.25    1.44
   2   2 -12   17.79    2.12
   2   2 -12   14.17    1.69
  -2  -2  12   17.41    2.13
   1   2 -12    0.70    1.07
   1   2 -12    1.80    1.10
  -1  -2  12    1.23    1.17
   0   2 -12   15.73    1.82
   0   2 -12   13.99    1.74
   0  -2  12   18.83    2.11
  -1   2 -12   65.07    3.51
  -1   2 -12   57.77    3.69
   1  -2  12   60.45    3.82
  -2   2 -12    4.36    1.30
   2  -2  12    2.39    1.18
  -3   2 -12   45.40    3.25
   3  -2  12   41.57    3.07
  -4   2 -12   29.86    2.92
   4  -2  12   28.18    2.56
  -5   2 -12   10.15    1.89
   5  -2  12    9.00    1.68
   6  -2  12   27.75    2.65
   7  -2  12   -2.62    5.91
   7  -2  12    5.54    1.76
   8  -2  12   -6.59    7.20
   6   1 -12    2.98    2.11
   5   1 -12    3.10    1.41
   5   1 -12    2.14    1.94
   4   1 -12   10.10    1.47
   4   1 -12   12.46    1.96
   3   1 -12   10.74    1.72
   3   1 -12    8.52    1.39
  -3  -1  12    5.54    1.45
   2   1 -12    7.98    1.43
   2   1 -12    8.23    1.32
  -2  -1  12    9.72    1.55
   1   1 -12   11.00    1.51
   1   1 -12   11.56    1.41
  -1  -1  12   13.92    1.70
   0   1 -12   16.13    1.79
   0   1 -12   15.83    1.82
   0  -1  12   13.53    1.68
  -1   1 -12   38.89    2.82
  -1   1 -12   41.30    2.58
   1  -1  12   37.08    2.90
  -2   1 -12    7.01    1.35
   2  -1  12    4.91    1.36
  -3   1 -12    1.10    1.26
   3  -1  12   -0.38    0.90
  -4   1 -12   45.38    3.41
   4  -1  12   45.79    3.15
  -5   1 -12    0.11    1.58
   5  -1  12    1.05    1.32
   6  -1  12   23.40    2.61
   7  -1  12   26.53    2.77
   8  -1  12    2.40    1.85
   6   0 -12    4.57    2.20
   5   0 -12    0.85    1.69
   4   0 -12    4.85    1.20
   4   0 -12    4.78    1.54
   3   0 -12   13.06    1.74
   3   0 -12   16.78    1.91
  -3   0  12   17.28    2.03
   2   0 -12    2.12    1.26
   2   0 -12    1.74    1.02
  -2   0  12    4.19    1.47
   1   0 -12   24.26    2.23
   1   0 -12   19.63    2.02
  -1   0  12   21.56    2.39
   0   0 -12   22.63    2.10
   0   0 -12   27.13    2.27
   0   0  12   25.34    2.43
  -1   0 -12    0.58    1.11
  -1   0 -12    0.08    0.90
   1   0  12   -0.40    1.12
  -2   0 -12   22.55    2.28
   2   0  12   18.74    2.09
  -3   0 -12   10.51    1.65
   3   0  12    9.54    1.52
  -4   0 -12    8.12    1.76
   4   0  12    8.14    1.42
   5   0  12   21.85    2.27
   6   0  12    0.84    1.35
   7   0  12   17.74    2.34
   8   0  12   19.58    2.68
   6  -1 -12   -2.47    1.83
   5  -1 -12    4.05    1.85
   4  -1 -12    0.75    1.56
  -4   1  12    2.22    1.83
   3  -1 -12    3.61    1.45
   3  -1 -12    2.50    1.11
  -3   1  12    5.27    1.79
   2  -1 -12   13.25    1.72
   2  -1 -12    9.80    1.33
  -2   1  12   10.67    1.77
   1  -1 -12   -0.31    1.15
   1  -1 -12    1.76    0.95
  -1   1  12    0.26    1.29
   0  -1 -12   38.49    2.82
   0  -1 -12   28.15    2.46
   0   1  12   37.48    2.92
  -1  -1 -12   13.37    1.68
  -1  -1 -12   17.29    2.11
   1   1  12   17.90    2.11
  -2  -1 -12    5.33    1.37
   2   1  12    5.00    1.35
   3   1  12   41.54    2.97
   4   1  12   16.92    2.07
   5   1  12    8.82    1.61
   6   1  12   29.22    2.83
   7   1  12    5.01    1.65
   8   1  12    8.68    1.98
   9   1  12    5.00    2.32
   6  -2 -12    1.00    1.97
   5  -2 -12    0.70    1.87
  -5   2  12   -0.63    2.49
   4  -2 -12    4.91    1.86
  -4   2  12    3.89    2.02
   3  -2 -12    2.54    1.59
  -3   2  12    4.66    1.79
   2  -2 -12    6.37    1.67
   2  -2 -12    5.14    1.15
  -2   2  12    7.05    1.59
   1  -2 -12    4.85    1.17
   1  -2 -12    6.78    1.53
  -1   2  12    7.42    1.59
   0  -2 -12    1.70    1.11
   0  -2 -12    1.82    1.38
   0   2  12    5.18    1.49
   1   2  12   31.29    2.80
   2   2  12   13.00    1.83
   3   2  12    6.13    1.44
   4   2  12   45.10    3.33
   5   2  12   12.64    1.82
   6   2  12    9.23    1.78
   7   2  12   26.08    2.99
   8   2  12   -3.06    1.96
   5  -3 -12    0.80    2.06
  -5   3  12    0.11    2.63
   4  -3 -12    1.92    1.76
  -4   3  12    1.88    2.23
   3  -3 -12    6.21    1.90
  -3   3  12    8.38    1.99
   2  -3 -12    1.29    1.55
  -2   3  12    1.77    1.64
   1  -3 -12   12.08    2.00
  -1   3  12   10.17    1.91
   0  -3 -12   16.94    2.29
   0   3  12   14.51    1.96
   1   3  12    1.89    1.26
   2   3  12   11.64    1.78
   3   3  12    8.99    1.80
   4   3  12    4.90    1.47
   5   3  12    8.40    1.66
   6   3  12    3.66    1.66
   7   3  12   15.05    2.38
   8   3  12   10.88    2.51
   5  -4 -12   -1.81    2.20
  -5   4  12    1.81    2.77
   4  -4 -12    1.41    2.03
  -4   4  12    4.04    2.44
   3  -4 -12    8.83    2.21
  -3   4  12    4.59    2.00
   2  -4 -12    5.69    2.05
  -2   4  12    6.61    2.00
   1  -4 -12   -0.58    1.63
  -1   4  12    1.11    1.53
   0   4  12   15.07    2.03
   1   4  12   15.00    2.09
   2   4  12    0.49    1.32
   3   4  12    6.88    1.67
   4   4  12    8.20    1.67
   5   4  12    6.35    1.69
   6   4  12   -0.47    1.87
   7   4  12    0.59    1.81
   8   4  12   15.45    2.78
   4  -5 -12    2.53    2.49
  -4   5  12   -2.19    2.43
   3  -5 -12   -0.19    2.03
  -3   5  12    1.75    2.08
   2  -5 -12    1.68    2.04
  -2   5  12    3.27    1.97
  -1   5  12    4.78    1.76
   0   5  12    1.74    1.68
   1   5  12    6.99    1.80
   2   5  12    3.34    1.49
   3   5  12    2.16    1.55
   4   5  12   15.76    2.24
   5   5  12    0.14    1.67
   6   5  12    4.32    1.94
   7   5  12   14.48    2.75
   3  -6 -12    1.92    2.80
  -3   6  12    4.36    2.72
  -2   6  12   -2.38    1.99
  -1   6  12   -0.98    1.84
   0   6  12    1.51    1.78
   1   6  12   -0.44    1.48
   2   6  12    3.51    1.74
   3   6  12    0.33    1.46
   4   6  12    5.24    1.80
   5   6  12    9.19    2.27
   6   6  12   -0.78    1.88
   7   6  12    6.73    2.75
  -2   7  12   -0.24    2.40
  -1   7  12   -1.79    1.99
   0   7  12    1.50    2.08
   1   7  12    3.06    1.79
   2   7  12    1.68    1.55
   3   7  12    3.72    1.90
   4   7  12   -0.23    1.79
   5   7  12    3.13    2.12
   6   7  12    6.48    2.39
   0   8  12    3.51    2.35
   1   8  12    2.68    2.29
   2   8  12    4.29    2.24
   3   8  12    2.87    2.40
   3   8  12    0.68    1.97
   4   8  12    4.23    2.22
   1   7 -13    2.25    1.95
   0   7 -13    6.13    2.06
  -1   7 -13    2.75    1.94
  -2   7 -13    6.77    2.06
   3   6 -13   -0.38    1.73
   2   6 -13    3.85    1.86
   1   6 -13    0.67    1.70
   0   6 -13    7.95    1.89
  -1   6 -13    0.84    1.67
  -2   6 -13    3.17    1.69
   2  -6  13    6.27    1.84
  -3   6 -13    5.66    2.01
   3  -6  13   -1.76    5.70
   3  -6  13    8.43    2.03
  -4   6 -13   -0.83    1.93
   4  -6  13   -0.77    1.85
   4  -6  13   -0.06    5.88
   4   5 -13    1.20    1.91
   4   5 -13    1.29    2.19
   3   5 -13    0.44    1.86
   3   5 -13    2.45    1.72
   2   5 -13    3.10    1.76
   2   5 -13    3.31    1.71
   1   5 -13    3.60    1.57
   0   5 -13    2.73    1.57
  -1   5 -13    6.77    1.72
   1  -5  13    7.54    1.78
  -2   5 -13    1.10    1.56
   2  -5  13    0.59    1.64
  -3   5 -13    7.30    1.85
   3  -5  13    8.00    1.89
  -4   5 -13   13.33    2.33
   4  -5  13   12.89    2.16
  -5   5 -13    2.73    2.03
   5  -5  13   -2.26    5.74
   5  -5  13   -1.53    1.97
   5   4 -13   -1.41    1.87
   5   4 -13    3.00    2.44
   4   4 -13    3.81    1.68
   4   4 -13    2.60    2.08
   3   4 -13    6.24    1.73
   3   4 -13    3.70    1.93
   2   4 -13   -0.82    1.37
   2   4 -13    2.95    1.62
   1   4 -13   10.97    1.60
   1   4 -13    7.16    1.59
   0   4 -13    8.24    1.64
   0  -4  13    3.65    1.66
  -1   4 -13    1.68    1.26
   1  -4  13    0.60    1.43
  -2   4 -13    8.84    1.73
   2  -4  13   10.38    1.78
  -3   4 -13    1.14    1.50
   3  -4  13    3.33    1.59
  -4   4 -13   11.01    2.03
   4  -4  13   12.65    1.93
  -5   4 -13    8.75    2.21
   5  -4  13    9.07    1.97
  -6   4 -13    2.36    2.36
   6  -4  13    0.58    1.87
   6  -4  13    0.26    6.00
   5   3 -13    1.28    2.34
   5   3 -13    6.02    1.82
   4   3 -13   -0.70    1.42
   4   3 -13    0.74    1.96
   3   3 -13    5.88    1.91
   3   3 -13    7.10    1.63
   2   3 -13    4.75    1.48
   2   3 -13    9.44    1.64
   1   3 -13    4.20    1.38
   1   3 -13    3.92    1.28
   0   3 -13   21.14    2.13
   0   3 -13   18.54    2.13
   0  -3  13   23.03    2.54
  -1   3 -13    7.57    1.47
   1  -3  13    6.42    1.61
  -2   3 -13    4.57    1.48
   2  -3  13    4.79    1.43
  -3   3 -13   20.40    2.39
   3  -3  13   26.19    2.53
  -4   3 -13    3.35    1.60
   4  -3  13    3.37    1.54
  -5   3 -13    6.38    2.12
   5  -3  13    8.71    1.82
  -6   3 -13    5.42    2.31
   6  -3  13    4.62    1.86
   7  -3  13    5.25    2.09
   7  -3  13   -7.18    6.77
   5   2 -13    2.35    1.60
   5   2 -13    2.92    2.17
   4   2 -13    2.87    1.93
   4   2 -13    4.74    1.50
   3   2 -13   -0.48    1.26
   3   2 -13    2.99    1.56
   2   2 -13    6.47    1.38
   2   2 -13    7.27    1.61
   1   2 -13    4.61    1.36
   1   2 -13    6.17    1.34
  -1  -2  13    7.91    1.52
   0   2 -13    7.12    1.32
   0   2 -13    6.64    1.42
   0  -2  13    6.60    1.47
  -1   2 -13   17.32    1.85
  -1   2 -13   17.75    2.15
   1  -2  13   20.37    2.42
  -2   2 -13    1.41    1.34
   2  -2  13    0.77    1.32
  -3   2 -13   14.78    1.89
   3  -2  13   14.88    1.87
  -4   2 -13   22.66    2.90
   4  -2  13   19.32    2.36
  -5   2 -13    0.19    1.66
   5  -2  13    0.06    1.45
   6  -2  13   14.25    2.24
   7  -2  13    8.13    2.25
   5   1 -13    1.09    2.04
   4   1 -13    3.29    1.96
   4   1 -13    2.94    1.38
   3   1 -13    7.24    1.70
   3   1 -13    5.67    1.39
   2   1 -13   -0.46    1.08
   2   1 -13   -1.06    1.22
  -2  -1  13   -1.21    1.56
   1   1 -13    4.06    1.38
   1   1 -13    4.93    1.25
  -1  -1  13    4.71    1.47
   0   1 -13    7.10    1.40
   0   1 -13    5.55    1.36
   0  -1  13   10.54    1.60
  -1   1 -13    4.36    1.36
  -1   1 -13    5.70    1.30
   1  -1  13    5.25    1.38
  -2   1 -13    5.73    1.38
   2  -1  13    2.52    1.24
  -3   1 -13    1.20    1.37
   3  -1  13    0.89    1.35
  -4   1 -13   28.30    2.94
   4  -1  13   24.05    2.49
   5  -1  13    6.14    1.52
   6  -1  13    3.35    1.64
   7  -1  13   22.74    2.77
   8  -1  13   13.18    2.51
   5   0 -13    0.50    1.96
   4   0 -13    1.75    1.75
   4   0 -13    0.00    1.22
   3   0 -13    2.82    1.18
   3   0 -13    3.04    1.62
  -3   0  13    1.85    1.78
   2   0 -13    2.67    1.19
   2   0 -13    5.73    1.53
  -2   0  13    2.95    1.62
   1   0 -13    4.47    1.33
   1   0 -13    1.83    1.14
  -1   0  13    5.84    1.52
   0   0 -13    3.77    1.30
   0   0 -13    2.69    1.14
   0   0  13    4.05    1.48
  -1   0 -13    6.09    1.34
  -1   0 -13    7.28    1.49
   1   0  13   11.90    1.74
  -2   0 -13    5.90    1.47
   2   0  13    7.98    1.55
  -3   0 -13   11.04    1.72
   3   0  13   10.11    1.70
   4   0  13    0.02    1.20
   5   0  13   17.70    2.15
   6   0  13   12.12    1.98
   7   0  13    3.83    1.81
   8   0  13   14.75    2.61
   5  -1 -13   -0.70    2.01
   4  -1 -13   -0.10    1.62
   3  -1 -13    0.42    1.58
   3  -1 -13   -0.43    1.13
  -3   1  13    0.49    1.93
   2  -1 -13    8.07    1.32
   2  -1 -13    8.42    1.70
  -2   1  13    9.70    1.86
   1  -1 -13    0.37    1.34
   1  -1 -13    0.66    1.08
  -1   1  13    1.25    1.62
   0  -1 -13    3.29    1.38
   0  -1 -13    6.09    1.37
   0   1  13    3.65    1.59
  -1  -1 -13   26.32    2.33
   1   1  13   21.69    2.51
  -2  -1 -13    0.62    1.32
   2   1  13    2.18    1.24
   3   1  13   14.98    1.92
   4   1  13   31.81    2.81
   5   1  13   -2.25    1.39
   6   1  13   13.59    2.14
   7   1  13    7.14    1.86
   8   1  13    0.05    2.03
   5  -2 -13    0.20    1.91
   4  -2 -13    1.79    1.90
  -4   2  13   -0.22    2.22
   3  -2 -13    3.67    1.85
  -3   2  13    2.86    2.02
   2  -2 -13    3.36    1.64
   2  -2 -13    0.81    1.13
  -2   2  13    3.87    1.76
   1  -2 -13    8.08    1.78
   1  -2 -13    3.78    1.31
  -1   2  13    7.13    1.76
   0  -2 -13    0.44    1.54
   0  -2 -13    1.48    1.21
   0   2  13    3.57    1.66
   1   2  13    7.65    1.76
   2   2  13   16.96    2.04
   3   2  13    2.07    1.26
   4   2  13   14.49    2.04
   5   2  13   16.56    2.16
   6   2  13    1.55    1.49
   7   2  13   10.86    2.23
   8   2  13    3.55    2.26
   5  -3 -13    1.41    2.19
  -5   3  13   -0.99    3.03
   4  -3 -13   -2.70    1.96
  -4   3  13    0.77    2.57
   3  -3 -13    5.53    2.03
  -3   3  13    1.76    2.16
   2  -3 -13    7.23    2.04
  -2   3  13    3.75    1.94
   1  -3 -13    1.01    1.78
  -1   3  13    1.96    1.68
   0   3  13    8.89    1.94
   1   3  13    3.27    1.54
   2   3  13    3.82    1.51
   3   3  13   10.67    1.89
   4   3  13    0.31    1.46
   5   3  13    7.14    1.96
   6   3  13    2.25    1.61
   7   3  13    3.81    1.89
   8   3  13    4.80    2.29
   4  -4 -13    0.08    2.29
  -4   4  13    4.25    2.74
   3  -4 -13    2.90    1.95
  -3   4  13    0.94    2.11
   2  -4 -13    6.23    2.08
  -2   4  13    7.42    2.24
   1  -4 -13    5.04    2.19
  -1   4  13    3.34    1.96
   0   4  13    2.00    1.61
   1   4  13    8.42    1.93
   2   4  13    2.86    1.60
   3   4  13    3.73    1.72
   4   4  13    5.72    1.80
   5   4  13   -0.94    1.57
   6   4  13    5.96    2.05
   7   4  13   -0.30    2.23
   3  -5 -13    1.87    2.37
  -3   5  13   -0.12    2.37
   2  -5 -13    2.48    2.48
  -2   5  13    3.19    2.37
  -1   5  13    1.53    2.13
   0   5  13    1.26    1.66
   1   5  13    4.59    1.92
   2   5  13    3.90    1.76
   3   5  13    2.30    1.67
   4   5  13   13.28    2.21
   5   5  13    0.34    1.81
   6   5  13    0.71    2.03
   7   5  13    8.85    2.45
  -2   6  13    0.21    2.53
  -1   6  13    0.28    2.21
   0   6  13    3.19    1.89
   1   6  13    1.92    1.87
   2   6  13    5.56    1.93
   3   6  13    1.34    1.71
   4   6  13    0.64    2.03
   5   6  13   10.54    2.46
   6   6  13    2.08    2.25
   0   7  13   -1.76    2.27
   1   7  13    5.31    2.31
   2   7  13    2.11    1.91
   3   7  13    0.80    2.09
   4   7  13   -0.33    2.19
   1   6 -14    0.48    1.77
   0   6 -14    2.42    1.72
  -1   6 -14    3.73    1.87
  -2   6 -14   -0.37    1.71
  -3   6 -14   10.23    2.28
   3  -6  14    9.50    2.36
   3   5 -14    0.97    1.92
   2   5 -14    1.70    1.69
   1   5 -14    0.20    1.65
   0   5 -14    1.07    1.60
  -1   5 -14    2.52    1.62
  -2   5 -14    8.46    1.85
   2  -5  14    9.33    2.05
  -3   5 -14    0.73    1.79
   3  -5  14    3.22    1.97
  -4   5 -14   10.46    2.36
   4  -5  14   11.25    2.32
   4   4 -14    3.30    2.52
   3   4 -14    3.52    2.00
   3   4 -14    4.15    1.72
   2   4 -14    5.07    1.71
   2   4 -14    1.32    1.62
   1   4 -14    3.85    1.52
   0   4 -14    7.57    1.72
  -1   4 -14   -0.11    1.46
   1  -4  14    3.00    1.79
  -2   4 -14    6.73    1.68
   2  -4  14    4.47    1.77
  -3   4 -14    5.20    1.71
   3  -4  14    1.98    1.82
  -4   4 -14    3.01    1.89
   4  -4  14    0.44    1.79
  -5   4 -14    9.29    2.55
   5  -4  14   12.45    2.32
   4   3 -14    0.19    2.14
   4   3 -14    2.23    1.64
   3   3 -14    6.23    1.87
   3   3 -14    2.26    1.60
   2   3 -14    6.78    1.68
   2   3 -14    5.14    1.75
   1   3 -14   -0.12    1.34
   1   3 -14   -2.24    1.30
   0   3 -14    4.53    1.53
   0  -3  14    7.51    1.81
  -1   3 -14   12.16    1.81
   1  -3  14   11.73    2.14
  -2   3 -14   -0.10    1.38
   2  -3  14    0.31    1.65
  -3   3 -14    4.06    1.61
   3  -3  14    4.71    1.71
  -4   3 -14    6.82    1.94
   4  -3  14    5.69    1.83
  -5   3 -14   -0.20    1.99
   5  -3  14    3.33    1.92
  -6   3 -14    6.68    2.45
   6  -3  14    4.08    2.21
   4   2 -14    1.06    1.57
   4   2 -14    3.07    2.15
   3   2 -14    0.60    1.40
   3   2 -14    1.03    1.74
   2   2 -14    0.81    1.30
   2   2 -14    2.28    1.48
   1   2 -14    6.15    1.54
   1   2 -14    3.67    1.35
  -1  -2  14    6.15    1.76
   0   2 -14   -0.39    1.17
   0   2 -14   -1.09    1.14
   0  -2  14    1.63    1.44
  -1   2 -14    7.09    1.58
   1  -2  14    9.80    1.87
  -2   2 -14    3.48    1.59
   2  -2  14    7.73    1.69
  -3   2 -14    2.30    1.56
   3  -2  14   -0.73    1.42
  -4   2 -14    9.89    2.07
   4  -2  14   11.20    1.95
  -5   2 -14    2.07    1.99
   5  -2  14    1.31    1.81
   6  -2  14    4.10    2.08
   7  -2  14    9.19    2.47
   5   1 -14    3.59    2.37
   4   1 -14   -2.29    1.76
   4   1 -14   -0.81    1.38
   3   1 -14    2.72    1.39
   3   1 -14    2.75    1.75
   2   1 -14    0.82    1.50
   2   1 -14    1.11    1.29
   1   1 -14    1.79    1.28
   1   1 -14    0.10    1.43
  -1  -1  14    3.69    1.85
   0   1 -14    7.73    1.47
   0   1 -14    4.19    1.40
   0  -1  14    6.79    1.73
  -1   1 -14    0.34    1.26
  -1   1 -14    0.22    1.22
   1  -1  14    1.14    1.58
  -2   1 -14    8.51    1.65
   2  -1  14   10.05    1.92
  -3   1 -14    3.03    1.62
   3  -1  14    5.61    1.70
  -4   1 -14    8.07    1.89
   4  -1  14    5.63    1.66
   5  -1  14   17.19    2.37
   6  -1  14    1.08    1.75
   7  -1  14    6.93    2.24
   5   0 -14    2.26    2.20
   4   0 -14   -1.60    1.91
   3   0 -14   -0.04    1.80
   3   0 -14    0.18    1.33
   2   0 -14    3.31    1.34
   2   0 -14    8.07    1.81
  -2   0  14    8.23    1.97
   1   0 -14   -0.64    1.11
   1   0 -14   -3.47    1.37
  -1   0  14   -1.73    1.54
   0   0 -14    3.50    1.32
   0   0 -14    5.63    1.53
   0   0  14    5.39    1.87
  -1   0 -14   18.35    2.29
  -1   0 -14   14.57    1.93
   1   0  14   15.88    2.11
  -2   0 -14   -0.62    1.32
   2   0  14   -0.31    1.44
  -3   0 -14    8.02    1.86
   3   0  14   13.28    2.01
   4   0  14    5.36    1.60
   5   0  14    8.33    1.87
   6   0  14    9.06    1.98
   7   0  14    0.49    1.91
   4  -1 -14    3.59    2.05
   3  -1 -14    0.75    1.82
  -3   1  14    0.86    2.10
   2  -1 -14    5.96    1.46
   2  -1 -14    4.81    1.83
  -2   1  14   11.06    2.15
   1  -1 -14    2.72    1.30
   1  -1 -14    1.51    1.59
  -1   1  14    2.87    1.74
   0  -1 -14   -1.01    1.19
   0  -1 -14   -1.66    1.49
   0   1  14    2.30    1.52
  -1  -1 -14   25.99    2.57
   1   1  14   24.58    2.91
  -2  -1 -14    5.39    1.63
   2   1  14    6.53    1.84
   3   1  14   -0.17    1.53
   4   1  14   23.58    2.77
   5   1  14    2.89    1.62
   6   1  14    0.06    1.60
   7   1  14    5.24    2.24
   4  -2 -14    3.02    2.01
   3  -2 -14   -1.21    1.91
  -3   2  14    3.20    2.41
   2  -2 -14    0.00    1.84
  -2   2  14   -2.32    1.86
   1  -2 -14    6.35    1.90
   1  -2 -14    3.38    1.40
  -1   2  14    5.11    1.92
   0  -2 -14    2.40    1.78
   0   2  14    3.93    1.82
   1   2  14    1.87    1.56
   2   2  14   11.70    2.11
   3   2  14    3.70    1.54
   4   2  14    1.08    1.47
   5   2  14    9.14    1.98
   6   2  14    2.11    1.91
   7   2  14    1.70    2.22
   4  -3 -14   -1.52    2.01
  -4   3  14    5.37    2.93
   3  -3 -14    1.84    2.18
  -3   3  14    0.65    2.20
   2  -3 -14    6.93    2.08
  -2   3  14    6.41    2.43
   1  -3 -14   -0.42    2.05
  -1   3  14   -0.12    1.89
   0   3  14    4.35    1.63
   1   3  14    4.77    1.96
   2   3  14   -0.73    1.55
   3   3  14    1.93    1.60
   4   3  14    1.17    1.67
   5   3  14    3.77    1.77
   6   3  14    3.76    1.98
   7   3  14   -1.24    2.04
   3  -4 -14    0.99    2.35
  -3   4  14    1.20    2.49
   2  -4 -14    0.93    2.38
  -2   4  14    5.71    2.31
  -1   4  14    2.25    1.84
   0   4  14    0.03    1.74
   1   4  14    3.32    1.75
   2   4  14    3.86    1.88
   3   4  14    0.95    1.69
   4   4  14    3.62    1.82
   5   4  14   -0.13    1.87
   6   4  14    5.39    2.15
  -2   5  14   -0.66    2.37
  -1   5  14    2.52    2.26
   0   5  14    0.70    1.85
   1   5  14    0.89    1.80
   2   5  14    2.60    1.72
   3   5  14    1.17    1.88
   4   5  14    3.87    2.03
   5   5  14    4.09    2.14
   6   5  14   -0.50    2.09
  -1   6  14    0.45    2.49
   0   6  14    0.16    2.15
   1   6  14    3.11    2.09
   2   6  14    3.81    1.99
   3   6  14    2.21    1.92
   4   6  14    4.00    2.32
   1   5 -15   -0.39    1.73
   0   5 -15    0.38    1.67
  -1   5 -15   -0.82    1.76
  -2   5 -15    5.07    1.87
   2   4 -15    2.66    1.76
   1   4 -15   -0.01    1.56
   0   4 -15    2.83    1.60
  -1   4 -15    1.19    1.60
  -2   4 -15    1.12    1.66
   2  -4  15   -0.09    1.97
  -3   4 -15   -0.02    1.82
   3  -4  15   -0.35    1.97
  -4   4 -15    0.51    1.84
   4  -4  15    3.86    2.21
   3   3 -15   -2.75    1.59
   3   3 -15    2.06    2.05
   2   3 -15    1.61    1.55
   2   3 -15    3.78    1.80
   1   3 -15    1.44    1.55
   0   3 -15    0.62    1.46
  -1   3 -15    3.90    1.68
   1  -3  15    4.71    1.87
  -2   3 -15    0.94    1.53
   2  -3  15    4.50    1.92
  -3   3 -15    2.12    1.72
   3  -3  15    0.17    1.89
  -4   3 -15    7.33    2.15
   4  -3  15    3.65    1.85
  -5   3 -15    1.87    2.11
   5  -3  15   -1.10    2.03
   3   2 -15    1.07    2.02
   3   2 -15    1.18    1.56
   2   2 -15    0.74    1.61
   2   2 -15   -1.71    1.49
   1   2 -15    2.73    1.49
   1   2 -15    2.64    1.60
   0   2 -15   -0.40    1.37
   0  -2  15    0.97    1.89
  -1   2 -15    1.86    1.46
   1  -2  15    2.35    1.91
  -2   2 -15    7.82    1.75
   2  -2  15    5.64    1.81
  -3   2 -15    0.98    1.57
   3  -2  15   -1.20    1.71
  -4   2 -15    5.79    2.01
   4  -2  15    3.25    1.69
  -5   2 -15    5.66    2.31
   5  -2  15    5.35    1.83
   6  -2  15   -2.68    2.04
   3   1 -15    0.88    1.98
   3   1 -15    0.41    1.43
   2   1 -15   -1.16    1.40
   2   1 -15    4.89    1.90
   1   1 -15    0.36    1.36
   1   1 -15    0.50    1.43
  -1  -1  15    0.62    1.89
   0   1 -15    6.39    1.59
   0   1 -15    2.44    1.44
   0  -1  15    5.20    1.97
  -1   1 -15    2.09    1.38
   1  -1  15    1.39    1.70
  -2   1 -15    4.84    1.63
   2  -1  15    3.40    1.81
  -3   1 -15    1.82    1.75
   3  -1  15    6.38    1.92
  -4   1 -15   -0.61    1.76
   4  -1  15    1.90    1.71
   5  -1  15    7.81    2.19
   6  -1  15    5.48    2.16
   3   0 -15    4.74    2.09
   3   0 -15   -0.79    1.56
   2   0 -15    4.80    1.78
   2   0 -15    1.37    1.37
   1   0 -15    4.51    1.77
   1   0 -15    3.08    1.31
  -1   0  15    1.75    1.92
   0   0 -15    2.46    1.68
   0   0 -15    3.35    1.39
   0   0  15    2.15    1.94
  -1   0 -15    8.93    1.78
   1   0  15    9.10    2.12
  -2   0 -15    1.35    1.46
   2   0  15    1.85    1.78
  -3   0 -15    3.61    1.78
   3   0  15    5.78    1.88
   4   0  15    7.09    2.08
   5   0  15    3.02    1.72
   6   0  15    4.81    2.19
   3  -1 -15    0.59    1.95
   2  -1 -15    4.34    1.51
   2  -1 -15    3.35    1.93
  -2   1  15    5.32    2.35
   1  -1 -15    1.87    1.43
   1  -1 -15    5.13    1.90
  -1   1  15    4.90    2.15
   0  -1 -15   -0.01    1.79
   0  -1 -15    2.97    1.40
   0   1  15    6.34    2.08
  -1  -1 -15    3.30    1.57
   1   1  15    9.18    2.03
   2   1  15    7.05    2.00
   3   1  15    3.88    1.75
   4   1  15    6.99    1.94
   5   1  15    2.66    1.84
   6   1  15   -2.24    2.01
   3  -2 -15    4.44    2.24
  -3   2  15   -3.22    2.56
   2  -2 -15   -0.91    2.06
  -2   2  15    0.58    2.42
   1  -2 -15    3.12    1.99
  -1   2  15    1.09    2.01
   0  -2 -15    1.62    1.99
   0   2  15   -1.73    1.94
   1   2  15    3.32    1.98
   2   2  15    2.46    1.74
   3   2  15    0.45    1.55
   4   2  15    2.19    1.88
   5   2  15    2.53    1.82
   6   2  15    0.33    1.91
   2  -3 -15    4.03    2.28
  -2   3  15    5.50    2.58
   1  -3 -15   -2.14    2.19
  -1   3  15   -0.45    1.95
   0   3  15   -0.04    1.88
   1   3  15    2.10    2.00
   2   3  15   -0.44    1.97
   3   3  15    0.54    1.75
   4   3  15    1.81    1.96
   5   3  15    4.13    2.21
   6   3  15    2.75    2.22
   2  -4 -15   -2.70    2.46
  -2   4  15    1.49    2.55
  -1   4  15    1.58    2.38
   0   4  15   -1.31    2.17
   1   4  15    3.72    2.05
   2   4  15    1.70    1.88
   3   4  15    1.68    1.81
   4   4  15    5.42    2.14
   5   4  15    0.28    1.95
   0   5  15    3.89    2.12
   1   5  15    2.10    2.17
   2   5  15   -2.09    2.11
   3   5  15    4.26    2.16
   4   5  15    1.76    2.31
   1   3 -16    0.74    1.66
   0   3 -16    0.68    1.58
  -1   3 -16    0.84    1.69
  -2   3 -16    2.86    1.84
   2  -3  16    6.92    2.39
  -3   3 -16    0.40    1.76
   3  -3  16   -3.11    2.14
   2   2 -16    2.14    2.03
   2   2 -16   -0.50    1.55
   1   2 -16   -0.85    1.64
   0   2 -16   -0.62    1.50
  -1   2 -16   -1.03    1.61
   1  -2  16   -0.50    1.84
  -2   2 -16    5.03    1.79
   2  -2  16    2.87    2.15
  -3   2 -16    3.49    2.03
   3  -2  16    3.78    2.30
  -4   2 -16    6.37    2.15
   4  -2  16   -0.76    2.18
   2   1 -16   -2.12    1.51
   2   1 -16    2.30    2.00
   1   1 -16   -0.42    1.56
   1   1 -16    1.93    1.77
   0   1 -16    1.86    1.46
   0  -1  16    2.05    2.20
  -1   1 -16    2.67    1.55
   1  -1  16    4.63    2.12
  -2   1 -16    1.63    1.76
   2  -1  16    2.39    1.88
  -3   1 -16    7.76    1.98
   3  -1  16    0.03    1.85
  -4   1 -16    1.43    1.92
   4  -1  16    0.38    2.07
   5  -1  16    2.07    2.07
   2   0 -16    1.74    1.53
   2   0 -16   -1.74    2.10
   1   0 -16    4.03    1.53
   1   0 -16    2.62    2.04
  -1   0  16    6.20    2.44
   0   0 -16    1.22    1.61
   0   0 -16    0.31    1.83
   0   0  16    0.88    2.22
  -1   0 -16    1.04    1.65
   1   0  16    2.89    2.04
  -2   0 -16    2.39    1.65
   2   0  16    4.55    2.14
  -3   0 -16   -0.12    1.81
   3   0  16   -2.23    2.23
   4   0  16    3.69    2.03
   5   0  16   -2.10    2.09
   2  -1 -16    3.52    2.30
   1  -1 -16    0.50    2.03
   1  -1 -16    3.66    1.63
  -1   1  16   -0.70    2.22
   0  -1 -16    1.70    1.60
   0  -1 -16    2.91    2.10
   0   1  16    2.87    2.01
  -1  -1 -16    0.84    1.64
   1   1  16    0.64    2.15
   2   1  16    2.34    2.16
   3   1  16    4.53    2.11
   4   1  16   -2.00    2.16
   5   1  16    4.07    2.26
   2  -2 -16    1.00    2.35
   1  -2 -16   -2.69    2.33
  -1   2  16    2.34    2.31
   0   2  16    0.39    2.32
   1   2  16    2.57    1.93
   2   2  16    1.84    1.98
   3   2  16    2.16    2.03
   4   2  16    4.95    2.06
   5   2  16    1.51    2.37
  -1   3  16    2.36    2.37
   0   3  16    1.34    2.36
   1   3  16    2.77    2.26
   2   3  16    1.41    2.06
   3   3  16    1.99    2.09
   4   3  16    4.72    2.16
   1   4  16    3.38    2.34
   2   4  16   -1.42    2.01
   3   4  16    2.61    2.19
  -1   1 -17    3.63    1.82
   1  -1  17   -2.99    2.21
  -2   1 -17   -2.14    1.77
   2  -1  17    1.29    2.35
  -1   0 -17    3.99    1.85
   1   0  17   -0.13    2.18
  -2   0 -17   -0.16    1.90
   2   0  17    0.38    2.29
   3   0  17   -1.03    2.28
   1   1  17    2.45    2.49
   2   1  17    0.90    2.34
   3   1  17    2.59    2.08
   0   0   0    0.00    0.00
;
_shelx_hkl_checksum     57490
_shelx_res_file
;
TITL shelxt_a.res in P-1
    shelx.res
    created by SHELXL-2016/6 at 21:45:25 on 07-Feb-2017
CELL  0.71073   8.3291   8.5652  12.9365   89.043   81.107   84.206
ZERR     1.00   0.0025   0.0026   0.0039    0.008    0.007    0.007
LATT   1
SFAC  C    H    HG   N    CL
UNIT  32 38 2 6 4
MERG   2
OMIT    -3.00  51.00
OMIT     4   0   5
OMIT     5   0   5
OMIT     5  -1   7
OMIT     7  -1   7
OMIT     6   0   6
OMIT     0   2   2
OMIT     1   1   0
OMIT     1   1   2
OMIT     8  -1   7
OMIT     8   0   5
DFIX     1.30   0.010 N3 C13
DFIX     1.30   0.010 N3 C15
DFIX     1.550   0.010 C15 C16
DFIX     1.550   0.010 C13 C14
SIMU  C9 C10 C11 C12 C13 C14 C15 C16
DELU  C9 C10 C11 C12 C13 C14 C15 C16
EADP  C9 C10 C11 C12 C13  C14 C15 C16
SIMU 0.001 C15 C16
DELU 0.001 C15 C16
SIMU 0.001 N3 C15
DELU 0.001 N3 C15
SIMU 0.001 C13 C14
DELU 0.001 C13 C14
SIMU 0.002 C7 C12
DELU 0.002 C7 C12
DFIX     2.200   0.010 H13B H15A
DFIX     2.200   0.010 N3 C16
EQIV $1 -x+1, -y+1, -z+1
HTAB C6 Cl1_$1
EQIV $2 -x+2, -y+1, -z+1
HTAB C1 Cl1_$2
EQIV $3 -x+2, -y+2, -z+1
HTAB C1 Cl2_$3
FMAP   2
PLAN   20
SIZE     0.120   0.150   0.200
ACTA
BOND
BOND   $H
CONF
L.S.  20
TEMP    20.00
WGHT    0.093600    2.787300
EXTI    0.015422
FVAR       0.21296
HG1   3    0.814356    0.660124    0.577088    11.00000    0.04361    0.05514 =
         0.07919    0.00869   -0.02175   -0.00681
CL1   5    0.891218    0.376427    0.589591    11.00000    0.04043    0.05478 =
         0.07605    0.01394   -0.01607   -0.00468
CL2   5    0.889626    0.843108    0.695542    11.00000    0.07111    0.07390 =
         0.08857   -0.00722   -0.02783   -0.01458
N2    4    0.520596    0.643810    0.599599    11.00000    0.03855    0.03650 =
         0.05214   -0.00026   -0.01035   -0.00739
N1    4    0.706484    0.811397    0.449394    11.00000    0.04178    0.04053 =
         0.06510   -0.00414   -0.01157   -0.00655
C5    1    0.546446    0.806452    0.445866    11.00000    0.04038    0.03900 =
         0.04926   -0.00977   -0.01154   -0.00079
C7    1    0.428496    0.563893    0.681069    11.00000    0.08034    0.12370 =
         0.08899    0.03182   -0.01794   -0.02506
C6    1    0.454138    0.712666    0.523901    11.00000    0.03927    0.04176 =
         0.05708   -0.00738   -0.01790   -0.00484
AFIX  43
H6    2    0.345407    0.701618    0.519674    11.00000   -1.20000
AFIX   0
C4    1    0.471118    0.891903    0.373274    11.00000    0.05629    0.05443 =
         0.05304    0.00197   -0.02243    0.00024
AFIX  43
H4    2    0.361040    0.884616    0.371099    11.00000   -1.20000
AFIX   0
C8    1    0.264548    0.544508    0.685670    11.00000    0.03804    0.08710 =
         0.05772    0.01993   -0.01202   -0.01119
AFIX  43
H8    2    0.207736    0.588526    0.634069    11.00000   -1.20000
AFIX   0
C2    1    0.716706    0.995341    0.311559    11.00000    0.07331    0.05226 =
         0.05995    0.00676   -0.00329   -0.01003
AFIX  43
H2    2    0.776639    1.064049    0.268772    11.00000   -1.20000
AFIX   0
C10   1    0.265681    0.388855    0.845767    11.00000    0.08489    0.12883 =
         0.09281    0.03290   -0.01839   -0.02306
C1    1    0.788339    0.904216    0.380282    11.00000    0.04626    0.05628 =
         0.08318    0.00882   -0.00538   -0.00930
AFIX  43
H1    2    0.899938    0.905612    0.379875    11.00000   -1.20000
AFIX   0
C12   1    0.504968    0.497666    0.758722    11.00000    0.08489    0.12883 =
         0.09281    0.03290   -0.01839   -0.02306
AFIX  43
H12   2    0.613677    0.512565    0.760116    11.00000   -1.20000
AFIX   0
N3    4    0.179361    0.303609    0.928822    11.00000    0.08483    0.12896 =
         0.09269    0.03304   -0.01825   -0.02302
C3    1    0.555114    0.987153    0.304420    11.00000    0.07653    0.04890 =
         0.06350    0.00200   -0.01767    0.00255
AFIX  43
H3    2    0.505047    1.044522    0.254433    11.00000   -1.20000
AFIX   0
C9    1    0.186299    0.462030    0.764642    11.00000    0.08489    0.12883 =
         0.09281    0.03290   -0.01839   -0.02306
AFIX  43
H9    2    0.075706    0.452541    0.766178    11.00000   -1.20000
AFIX   0
C11   1    0.424302    0.409437    0.834825    11.00000    0.08489    0.12883 =
         0.09281    0.03290   -0.01839   -0.02306
AFIX  43
H11   2    0.484613    0.359696    0.882884    11.00000   -1.20000
AFIX   0
C15   1    0.258424    0.277985    1.014988    11.00000    0.08489    0.12883 =
         0.09281    0.03290   -0.01839   -0.02306
AFIX  23
H15A  2    0.182347    0.272105    1.079438    11.00000   -1.20000
H15B  2    0.331868    0.357020    1.021477    11.00000   -1.20000
AFIX   0
C16   1    0.350014    0.119285    0.983103    11.00000    0.08489    0.12883 =
         0.09281    0.03290   -0.01839   -0.02306
AFIX  33
H16A  2    0.413710    0.082530    1.036072    11.00000   -1.50000
H16B  2    0.273224    0.045619    0.975182    11.00000   -1.50000
H16C  2    0.420937    0.129507    0.917922    11.00000   -1.50000
AFIX   0
C13   1    0.013074    0.311313    0.935049    11.00000    0.08489    0.12883 =
         0.09281    0.03290   -0.01839   -0.02306
AFIX  23
H13A  2   -0.023986    0.413409    0.909047    11.00000   -1.20000
H13B  2   -0.033164    0.307139    1.008496    11.00000   -1.20000
AFIX   0
C14   1   -0.059388    0.188284    0.878204    11.00000    0.08489    0.12883 =
         0.09281    0.03290   -0.01839   -0.02306
AFIX  33
H14A  2   -0.176271    0.208254    0.889439    11.00000   -1.50000
H14B  2   -0.019235    0.192811    0.804657    11.00000   -1.50000
H14C  2   -0.028458    0.086028    0.904586    11.00000   -1.50000
AFIX   0
HKLF 4
REM  shelxt_a.res in P-1
REM R1 =  0.0540 for    2779 Fo > 4sig(Fo)  and  0.0648 for all    3303 data
REM    158 parameters refined using     57 restraints
END
WGHT      0.0936      2.7873
REM Highest difference peak  2.555,  deepest hole -2.432,  1-sigma level  0.189
Q1    1  -0.1215  0.3045  0.9517  11.00000  0.05    1.34
Q2    1   0.0570  0.2085  0.9014  11.00000  0.05    1.26
Q3    1   0.3319  0.2559  1.0675  11.00000  0.05    1.05
Q4    1   0.2504  0.1842  0.9724  11.00000  0.05    1.02
Q5    1   0.7621  0.7129  0.6075  11.00000  0.05    0.82
Q6    1   0.1870  0.3057  0.8995  11.00000  0.05    0.76
Q7    1   0.8513  0.6346  0.5998  11.00000  0.05    0.65
Q8    1   0.8191  0.6366  0.5225  11.00000  0.05    0.58
Q9    1   0.4382  0.8741  0.3876  11.00000  0.05    0.46
Q10   1   0.0955  0.5787  0.6035  11.00000  0.05    0.45
Q11   1   0.6412  0.7880  0.4592  11.00000  0.05    0.43
Q12   1   0.9471  1.1221  0.1669  11.00000  0.05    0.42
Q13   1   0.0856  0.6079  0.8373  11.00000  0.05    0.41
Q14   1   0.4900  0.7118  0.5595  11.00000  0.05    0.41
Q15   1   0.9391  0.4173  0.4822  11.00000  0.05    0.40
Q16   1   0.9741  0.8042  0.6562  11.00000  0.05    0.40
Q17   1   0.8394  0.3739  0.6390  11.00000  0.05    0.38
Q18   1   0.2017  0.7519  0.4702  11.00000  0.05    0.38
Q19   1   0.8452  0.4040  0.5335  11.00000  0.05    0.38
Q20   1   0.2303  0.3708  1.1190  11.00000  0.05    0.37
;
_shelx_res_checksum     14938
