# Supplementary material for: Crystal structure of di-μ-chlorido-bis­(chlorido­{N 1,N 1-diethyl-N 4-[(pyridin-2-yl-κN)methyl­idene]benzene-1,4-di­amine-κN 4}mercury(II))
Source: Acta Crystallogr E Crystallogr Commun. 2017 May 5;73(Pt 6):809–12. doi: 10.1107/S2056989017005874 (PMC5458297; doi:10.1107/S2056989017005874)
Supplement: Supplementary file 2 [file e-73-00809-Isup2.hkl]

data_I                                                                          
_shelx_title ' shelxt_a.res in P-1'                                             
_shelx_refln_list_code          4                                               
_shelx_F_calc_maximum      163.10                                               
_exptl_crystal_F_000       500.00                                               
_reflns_d_resolution_high  0.8255                                               
                                                                                
loop_                                                                           
 _space_group_symop_operation_xyz                                               
 'x, y, z'                                                                      
 '-x, -y, -z'                                                                   
                                                                                
_cell_length_a     8.3291                                                       
_cell_length_b     8.5652                                                       
_cell_length_c    12.9365                                                       
_cell_angle_alpha  89.043                                                       
_cell_angle_beta   81.107                                                       
_cell_angle_gamma  84.206                                                       
                                                                                
_shelx_F_squared_multiplier     1.000                                           
                                                                                
loop_                                                                           
 _refln_index_h                                                                 
 _refln_index_k                                                                 
 _refln_index_l                                                                 
 _refln_F_squared_calc                                                          
 _refln_F_squared_meas                                                          
 _refln_F_squared_sigma                                                         
 _refln_observed_status                                                         
   2   0   0       5365.94       6389.45       213.26 o                         
   3   0   0      23827.38      26828.96       890.99 o                         
   4   0   0          2.33         10.14         7.72 o                         
   5   0   0       2199.57       2046.28       103.56 o                         
   6   0   0       1615.65       1565.06        84.09 o                         
   7   0   0        123.24        135.88        13.18 o                         
   8   0   0       1305.16       1337.58        47.24 o                         
   9   0   0         51.47         39.47        18.09 o                         
  -9   1   0        211.10        231.56        21.98 o                         
  -8   1   0        456.17        525.16        28.61 o                         
  -7   1   0       2609.05       2759.74        82.68 o                         
  -6   1   0        116.49        159.09        15.05 o                         
  -5   1   0       4457.92       4209.93       148.08 o                         
  -4   1   0       7352.12       6997.58       240.59 o                         
  -3   1   0        476.03        567.81        18.66 o                         
  -2   1   0      13819.17      13129.30       280.50 o                         
  -1   1   0      16480.79      13993.06       439.45 o                         
   0   1   0      10541.97      10628.22       353.75 o                         
   2   1   0       1317.54       1432.84        49.83 o                         
   3   1   0      16433.29      18318.01       608.67 o                         
   4   1   0       8169.62       8812.12       296.24 o                         
   5   1   0         78.83        173.03        14.78 o                         
   6   1   0       3749.34       4363.39       151.09 o                         
   7   1   0       1572.89       1539.71        60.17 o                         
   8   1   0        156.10        165.65        20.55 o                         
   9   1   0        997.35       1055.29        44.12 o                         
  -9   2   0        490.00        522.89        44.66 o                         
  -8   2   0         48.11         40.84        14.95 o                         
  -7   2   0       2318.23       2194.03        86.96 o                         
  -6   2   0       4767.94       4921.73       174.84 o                         
  -5   2   0         11.30          4.49        16.54 o                         
  -4   2   0       9986.64      10744.71       298.38 o                         
  -3   2   0       9456.73       8966.15       400.06 o                         
  -2   2   0        497.62        222.38         7.54 o                         
  -1   2   0      15415.04      12984.07       252.21 o                         
   0   2   0       3837.50       4355.11       123.27 o                         
   1   2   0        595.25        499.13        24.18 o                         
   2   2   0       6882.49       6256.02       171.65 o                         
   3   2   0        543.46        844.47        25.62 o                         
   4   2   0       9108.99       9850.39       330.85 o                         
   5   2   0       2399.07       2827.43        99.07 o                         
   6   2   0       1029.27       1088.83        45.90 o                         
   7   2   0       4506.82       4685.59       163.43 o                         
   8   2   0        873.10        739.70        89.09 o                         
   9   2   0        320.94        342.72        80.81 o                         
  -9   3   0        146.38        134.59        45.67 o                         
  -8   3   0        796.69        819.08        51.12 o                         
  -7   3   0          4.96         16.19        19.82 o                         
  -6   3   0       2608.00       2381.65        91.95 o                         
  -5   3   0       3166.95       2989.85       109.24 o                         
  -4   3   0        211.03        314.54        15.83 o                         
  -3   3   0       9061.32      10029.26       239.61 o                         
  -2   3   0       4782.60       4129.12       112.81 o                         
  -1   3   0       2403.86       2403.71        67.46 o                         
   0   3   0      12997.63      12429.20       436.80 o                         
   1   3   0       1000.31       1203.96        61.40 o                         
   2   3   0       5230.89       6528.94       406.65 o                         
   3   3   0       8037.81       8038.45       220.26 o                         
   4   3   0        435.72        337.47        17.97 o                         
   5   3   0       5675.80       5701.90       232.97 o                         
   6   3   0       1156.06       1263.03        50.56 o                         
   7   3   0        659.98        633.31        33.27 o                         
   8   3   0       1355.66       1384.91        69.85 o                         
   9   3   0         80.90         89.94        23.60 o                         
  -8   4   0        213.74        237.62        39.17 o                         
  -7   4   0       1171.12       1070.59        66.14 o                         
  -6   4   0        159.37        211.81        22.83 o                         
  -5   4   0       1346.52       1469.79        60.04 o                         
  -4   4   0       1164.36       1480.91        91.89 o                         
  -3   4   0        695.07        800.66        26.71 o                         
  -2   4   0       6319.36       5878.29       174.12 o                         
  -1   4   0        536.25        328.44        18.05 o                         
   0   4   0       8488.16       8137.75       273.70 o                         
   1   4   0      12636.16      12487.20       418.07 o                         
   2   4   0        518.71        297.42        15.19 o                         
   3   4   0       9656.72      11235.17       377.43 o                         
   4   4   0       7179.28       8157.00       275.99 o                         
   5   4   0         14.01          4.09        10.59 o                         
   6   4   0       3651.26       3367.17       119.96 o                         
   7   4   0        441.96        551.72        33.99 o                         
   8   4   0        110.57        135.15        23.61 o                         
   9   4   0        363.98        412.26        51.01 o                         
  -8   5   0         25.87          4.71        27.47 o                         
  -7   5   0        418.55        394.01        33.89 o                         
  -6   5   0       1194.77       1222.78        56.72 o                         
  -5   5   0         51.21         64.10        16.97 o                         
  -4   5   0       2009.77       2156.29        64.88 o                         
  -3   5   0       1614.21       1769.47        65.40 o                         
  -2   5   0        840.18        882.39        47.21 o                         
  -1   5   0       5861.86       6275.85       213.39 o                         
   0   5   0        168.75         99.86         9.76 o                         
   1   5   0       5141.73       5295.30       180.54 o                         
   2   5   0       4629.91       4584.31       157.17 o                         
   3   5   0          7.89         41.42         8.40 o                         
   4   5   0       4935.05       4986.25       171.78 o                         
   5   5   0       2520.84       2261.58        83.19 o                         
   6   5   0         22.83         23.27        13.59 o                         
   7   5   0       2150.33       2145.68        82.91 o                         
   8   5   0        171.34        165.94        37.07 o                         
   9   5   0        158.09        180.71        43.69 o                         
  -7   6   0         61.43        115.09        27.13 o                         
  -6   6   0        531.57        605.04        41.54 o                         
  -5   6   0        854.87        863.70        44.89 o                         
  -4   6   0        393.08        379.28        38.44 o                         
  -3   6   0       3136.82       2909.26       104.48 o                         
  -2   6   0       1914.23       2195.81        80.55 o                         
  -1   6   0       1143.66       1485.88        56.72 o                         
   0   6   0       5759.40       5878.34       201.38 o                         
   1   6   0        326.91        196.75        15.98 o                         
   2   6   0        635.27        628.93        35.41 o                         
   3   6   0       1940.65       2100.57        77.01 o                         
   4   6   0        251.52        196.18        17.07 o                         
   5   6   0        593.63        460.27        27.53 o                         
   6   6   0        730.36        779.32        37.89 o                         
   7   6   0        581.24        681.87        62.77 o                         
   8   6   0        747.74        794.74        72.09 o                         
  -6   7   0         90.67        108.97        32.43 o                         
  -5   7   0        542.21        551.80        52.37 o                         
  -4   7   0        412.72        337.31        41.75 o                         
  -3   7   0        733.26        722.52        37.88 o                         
  -2   7   0       2145.13       2281.36       151.89 o                         
  -1   7   0        482.65        390.58        25.94 o                         
   0   7   0       1151.15       1199.29        52.23 o                         
   1   7   0       2749.91       3043.01       109.20 o                         
   2   7   0         91.25         76.41        13.66 o                         
   3   7   0       1243.56       1225.86        50.54 o                         
   4   7   0        735.93        717.20        35.08 o                         
   5   7   0         77.54         47.12        18.20 o                         
   6   7   0        665.95        871.82        70.31 o                         
   7   7   0         45.83         61.76        35.73 o                         
  -5   8   0          1.18         31.09        31.09 o                         
  -4   8   0        522.54        437.28        51.26 o                         
  -3   8   0        156.87        135.34        43.36 o                         
  -2   8   0        182.42        254.47        23.14 o                         
  -1   8   0        880.92        907.27        59.43 o                         
   0   8   0          4.79          5.95        15.04 o                         
   1   8   0        963.78       1156.58        50.89 o                         
   2   8   0        893.27        939.85        45.33 o                         
   3   8   0        143.06        132.98        19.24 o                         
   4   8   0       1530.15       1528.95        63.41 o                         
   5   8   0        450.36        444.17        31.44 o                         
   6   8   0        179.76        187.57        39.28 o                         
   7   8   0        529.59        583.71        70.70 o                         
  -4   9   0         19.05         29.77        35.51 o                         
  -3   9   0        340.18        310.88        44.38 o                         
  -2   9   0        125.67        118.01        24.37 o                         
  -1   9   0        105.49        126.69        22.99 o                         
   0   9   0        459.39        490.34        37.43 o                         
   1   9   0          4.08          5.94        18.39 o                         
   2   9   0        604.14        527.43        37.35 o                         
   3   9   0        342.04        362.20        30.43 o                         
   4   9   0        217.38        199.93        29.35 o                         
   5   9   0        651.49        670.87        68.52 o                         
  -1  10   0          5.54         19.98        56.12 o                         
   0  10   0        155.73        165.12        26.98 o                         
   1  10   0        412.64        464.48        64.93 o                         
   2  10   0          0.54        -15.15        23.73 o                         
   3  10   0        250.49        244.01        30.79 o                         
  -3 -10   1        285.52        370.18        52.76 o                         
  -2 -10   1         85.95        100.41        25.03 o                         
  -1 -10   1        149.35        104.68        31.66 o                         
   0 -10   1        293.07        419.65        35.64 o                         
   1 -10   1         82.52         65.61        27.59 o                         
  -5  -9   1        471.22        583.60        70.02 o                         
  -4  -9   1        534.98        477.50        58.11 o                         
  -3  -9   1         26.00        -11.96        32.42 o                         
  -2  -9   1        531.29        526.93        36.91 o                         
  -1  -9   1         52.73         78.35        21.73 o                         
   0  -9   1        183.94        210.27        43.47 o                         
   1  -9   1        256.12        235.51        26.82 o                         
   2  -9   1         12.88         -6.27        49.40 o                         
   3  -9   1        389.44        386.68        48.80 o                         
   4  -9   1        232.26        179.21        42.37 o                         
  -6  -8   1        473.46        574.80        67.38 o                         
  -5  -8   1         10.89         54.03        31.54 o                         
  -4  -8   1       1103.26       1099.04        49.82 o                         
  -3  -8   1        664.88        737.70        91.66 o                         
  -2  -8   1        294.80        229.03        21.34 o                         
  -1  -8   1       1449.33       1450.08        59.54 o                         
   0  -8   1        131.54        136.31        20.74 o                         
   1  -8   1        631.12        625.97        48.98 o                         
   2  -8   1        519.22        639.50        60.77 o                         
   3  -8   1          9.93          6.68        23.04 o                         
   4  -8   1        620.36        532.93        54.38 o                         
   5  -8   1        116.72        151.34        37.28 o                         
  -7  -7   1         28.16         10.81        29.77 o                         
  -6  -7   1        401.30        389.83        44.17 o                         
  -5  -7   1        312.87        308.53        22.58 o                         
  -4  -7   1        134.54        105.97        15.00 o                         
  -3  -7   1       2025.93       2085.29        77.81 o                         
  -2  -7   1        267.89        246.93        20.20 o                         
  -1  -7   1       1718.83       1605.53        61.91 o                         
   0  -7   1       3668.03       3885.96       136.98 o                         
   1  -7   1         47.69         58.66        13.69 o                         
   2  -7   1       1805.89       1937.67       105.62 o                         
   3  -7   1       1743.27       1621.61        65.43 o                         
   4  -7   1          2.46         29.66        15.99 o                         
   5  -7   1        550.49        628.95        55.03 o                         
   6  -7   1        215.09        205.69        39.72 o                         
  -8  -6   1        281.87        285.20        45.25 o                         
  -7  -6   1        711.51        751.42        66.34 o                         
  -6  -6   1          5.77         23.82        26.02 o                         
  -5  -6   1        634.26        553.88        28.00 o                         
  -4  -6   1       1088.40       1263.25        49.49 o                         
  -3  -6   1        785.30        745.15        32.53 o                         
  -2  -6   1       3208.11       2986.86       105.54 o                         
  -1  -6   1        646.75        567.42        26.24 o                         
   0  -6   1       3990.67       4348.25       150.65 o                         
   1  -6   1       3881.84       3973.69       138.62 o                         
   2  -6   1         73.47        102.54        15.44 o                         
   3  -6   1       2127.97       1838.52        70.57 o                         
   4  -6   1       1640.52       1754.43        67.41 o                         
   5  -6   1        102.01        100.85        17.87 o                         
   6  -6   1        623.54        511.36        42.89 o                         
   7  -6   1        343.02        407.00        35.16 o                         
  -9  -5   1        307.71        333.57        49.23 o                         
  -8  -5   1         19.64         16.98        31.76 o                         
  -7  -5   1       1651.10       1612.36        96.80 o                         
  -6  -5   1       1015.32       1097.00        45.45 o                         
  -5  -5   1        191.34        185.36        17.22 o                         
  -4  -5   1       6233.55       6421.28       218.38 o                         
  -3  -5   1       2297.55       2287.49        81.21 o                         
  -2  -5   1        578.31        592.43        25.46 o                         
  -1  -5   1       8113.94       9573.35       322.36 o                         
   0  -5   1       1174.46        999.41        38.58 o                         
   1  -5   1       3168.14       3250.61       113.28 o                         
   2  -5   1       1422.43       1199.17        46.63 o                         
   3  -5   1        186.84         91.02        12.48 o                         
   4  -5   1       2761.23       2574.80        76.22 o                         
   5  -5   1        120.22        105.93        16.14 o                         
   6  -5   1        300.25        247.99        24.51 o                         
   7  -5   1       1204.02       1272.09        61.80 o                         
   8  -5   1         56.20         51.29        26.69 o                         
  -9  -4   1        359.50        457.95        58.73 o                         
  -8  -4   1        535.87        565.95        56.35 o                         
  -7  -4   1          0.81         25.25        19.19 o                         
  -6  -4   1       4469.48       5081.16       175.78 o                         
  -5  -4   1       1012.89       1233.13        38.20 o                         
  -4  -4   1       1585.16       1457.61       108.31 o                         
  -3  -4   1      13997.30      14423.75       393.36 o                         
  -2  -4   1       1737.00       1475.37        72.12 o                         
  -1  -4   1       2709.64       3404.88       116.63 o                         
   0  -4   1      10248.86      11145.43       373.68 o                         
   1  -4   1       1397.59       1124.87        47.93 o                         
   2  -4   1       4062.11       4165.24       143.58 o                         
   3  -4   1       2488.21       2610.11        75.86 o                         
   4  -4   1        610.30        536.04        21.17 o                         
   5  -4   1       2798.98       2478.75        92.34 o                         
   6  -4   1         36.84         85.80        17.22 o                         
   7  -4   1        721.77        772.28        63.48 o                         
   8  -4   1        797.96        805.17        83.72 o                         
  -9  -3   1         46.40         40.80        31.76 o                         
  -8  -3   1        877.64        875.34        44.32 o                         
  -7  -3   1       2442.44       2602.17        95.49 o                         
  -6  -3   1          9.61         11.61        10.91 o                         
  -5  -3   1       3874.89       4090.74       198.70 o                         
  -4  -3   1       2101.58       2371.78        67.31 o                         
  -3  -3   1       1777.76       2236.19        77.75 o                         
  -2  -3   1       7905.48       8273.51       381.20 o                         
  -1  -3   1         38.32         56.77         4.64 o                         
   0  -3   1      11012.70      11868.96       396.52 o                         
   1  -3   1       5901.37       5975.41       236.75 o                         
   2  -3   1         75.30        112.86         6.81 o                         
   3  -3   1      15520.48      15008.81       418.05 o                         
   4  -3   1       4957.28       3948.69       139.20 o                         
   5  -3   1        789.26        736.61        34.82 o                         
   6  -3   1       3657.25       3790.62       137.53 o                         
   7  -3   1        178.33        255.83        32.44 o                         
   8  -3   1        470.42        432.04        48.38 o                         
   9  -3   1        307.33        412.37        40.43 o                         
  -9  -2   1        866.93        832.67        46.37 o                         
  -8  -2   1          2.15         11.13        21.54 o                         
  -7  -2   1       2232.99       2242.82        82.69 o                         
  -6  -2   1       3053.54       3061.79       107.65 o                         
  -5  -2   1        121.49         94.25         9.51 o                         
  -4  -2   1       4885.62       5596.82       154.00 o                         
  -3  -2   1       1703.13       1629.70        46.29 o                         
  -2  -2   1       2369.93       3152.77        86.67 o                         
  -1  -2   1       8962.60       8696.01       341.93 o                         
   0  -2   1          8.37         -4.11         2.74 o                         
   1  -2   1      15326.45      15667.83       331.59 o                         
   2  -2   1       5227.24       5707.12       182.87 o                         
   3  -2   1       2659.09       2641.19        99.14 o                         
   4  -2   1      15527.47      14359.95       488.48 o                         
   5  -2   1       2491.48       2307.41        85.09 o                         
   6  -2   1       1541.94       1573.24        62.91 o                         
   7  -2   1       3235.97       3037.97       113.84 o                         
   8  -2   1        117.18        154.91        25.13 o                         
   9  -2   1        271.88        401.48        37.63 o                         
  -9  -1   1        550.97        526.81        33.19 o                         
  -8  -1   1        443.25        467.98        27.35 o                         
  -7  -1   1        147.67        164.62        17.04 o                         
  -6  -1   1       3847.95       3832.24       133.28 o                         
  -5  -1   1       1353.33       1312.96        48.67 o                         
  -4  -1   1       5004.73       5474.93       185.19 o                         
  -3  -1   1      14215.76      15471.58       420.51 o                         
  -2  -1   1        197.05        154.14         5.26 o                         
  -1  -1   1      11773.44      12793.51       604.37 o                         
   0  -1   1      10016.14      10620.38       288.20 o                         
   1  -1   1         11.06         -2.22         1.48 o                         
   2  -1   1      14974.48      14324.40       355.62 o                         
   3  -1   1       6305.28       5814.91       161.86 o                         
   4  -1   1        585.06        905.98        35.70 o                         
   5  -1   1       4267.20       4861.56       169.66 o                         
   6  -1   1        269.95        292.69        20.88 o                         
   7  -1   1       2029.26       1895.86        74.75 o                         
   8  -1   1       1322.05       1375.11        61.30 o                         
   9  -1   1          8.42         -1.96        20.42 o                         
  -9   0   1         22.22        -10.80        17.77 o                         
  -8   0   1        619.44        555.03        28.36 o                         
  -7   0   1        622.34        565.83        31.93 o                         
  -6   0   1        546.84        595.96        23.25 o                         
  -5   0   1       4448.33       5311.41       149.67 o                         
  -4   0   1        219.99        272.48        13.73 o                         
  -3   0   1      22347.11      20508.39       556.70 o                         
  -2   0   1      23710.34      20767.55       563.24 o                         
  -1   0   1         71.07         69.53         3.81 o                         
   1   0   1       2853.15       3180.77       151.16 o                         
   2   0   1       1343.35       1224.53        43.07 o                         
   3   0   1      13282.86      13319.41       628.30 o                         
   4   0   1       1539.63       1260.63        65.42 o                         
   5   0   1        129.14        105.50        15.01 o                         
   6   0   1       2715.42       2730.83       137.87 o                         
   7   0   1         14.55          5.51        19.41 o                         
   8   0   1       1875.15       1920.43        62.59 o                         
   9   0   1        345.61        324.25        25.89 o                         
  -9   1   1        671.60        557.43        62.56 o                         
  -8   1   1         14.42          5.67        14.88 o                         
  -7   1   1       2765.79       2526.89        76.66 o                         
  -6   1   1       1362.41       1355.24        43.39 o                         
  -5   1   1       1118.39       1346.81        41.69 o                         
  -4   1   1       6192.45       6282.00       216.74 o                         
  -3   1   1       1830.16       1613.72        58.80 o                         
  -2   1   1       6773.78       7672.38       184.49 o                         
  -1   1   1       6435.34       5392.96       348.69 o                         
   0   1   1        785.68        357.84        12.00 o                         
   1   1   1      11404.51      10132.71       337.94 o                         
   3   1   1       2894.21       3403.69       115.43 o                         
   4   1   1      10201.85       9733.22       461.28 o                         
   5   1   1        966.56       1131.57        61.03 o                         
   6   1   1       2467.84       2440.50       124.06 o                         
   7   1   1       3250.80       3205.70       114.97 o                         
   8   1   1          0.63        -23.34        15.56 o                         
   9   1   1        920.71        829.45        63.74 o                         
  10   1   1        306.92        284.95        37.85 o                         
  -9   2   1        470.86        432.48        41.14 o                         
  -8   2   1        771.56        821.62        49.44 o                         
  -7   2   1        533.06        562.27        26.28 o                         
  -6   2   1       5258.99       5346.80       152.63 o                         
  -5   2   1        759.20        895.60        39.69 o                         
  -4   2   1       1468.56       1046.36        33.59 o                         
  -3   2   1      11110.31       9969.56       323.09 o                         
  -2   2   1       1210.92        572.11        38.97 o                         
  -1   2   1        867.24        897.97        20.58 o                         
   0   2   1       6658.69       5570.27       304.07 o                         
   1   2   1        378.02        512.83        25.53 o                         
   2   2   1       4523.76       5704.32       207.60 o                         
   3   2   1       1563.91       1685.00        59.18 o                         
   6   2   1         58.16         68.33        11.09 o                         
   8   2   1       2122.70       2175.66        83.53 o                         
   9   2   1          5.86         33.48        20.05 o                         
  10   2   1        538.49        552.32        41.97 o                         
  -9   3   1          9.16         23.22        44.33 o                         
  -8   3   1        587.53        730.79        49.51 o                         
  -7   3   1        457.86        452.09        37.08 o                         
  -6   3   1        700.43        760.95        47.13 o                         
  -5   3   1       3395.42       3156.93       115.50 o                         
  -4   3   1        209.15        304.62        14.43 o                         
  -3   3   1       4592.74       4528.81       127.51 o                         
  -2   3   1       4940.86       5121.57       123.42 o                         
  -1   3   1          0.44         -3.88         2.72 o                         
   0   3   1       8236.39       8905.42       243.43 o                         
   1   3   1       5721.04       6421.53       216.05 o                         
   2   3   1       1466.93       1068.81        39.68 o                         
   3   3   1      10089.70      10767.93       362.22 o                         
   4   3   1       1445.08       1395.90        52.29 o                         
   5   3   1       2038.06       2227.33       177.44 o                         
   6   3   1       3148.30       3069.58       109.80 o                         
   7   3   1         18.62        -11.56        13.49 o                         
   8   3   1       1269.41       1170.28        54.31 o                         
   9   3   1        608.66        646.06        43.20 o                         
  -8   4   1          3.47          0.79        26.13 o                         
  -7   4   1        751.12        787.01        62.93 o                         
  -6   4   1        388.84        421.27        46.61 o                         
  -5   4   1        503.03        551.33        32.96 o                         
  -4   4   1       2367.31       2131.93        80.55 o                         
  -3   4   1        214.84        205.55         9.35 o                         
  -2   4   1       6514.19       5910.98       142.72 o                         
  -1   4   1       3192.16       3857.72       107.23 o                         
   0   4   1       2218.29       2519.41        87.40 o                         
   1   4   1      15458.36      18135.90       605.68 o                         
   2   4   1       5077.47       6114.36       207.18 o                         
   3   4   1       3073.01       2688.74        94.52 o                         
   4   4   1       8101.08       9463.12       320.16 o                         
   5   4   1       1161.69       1106.67        45.58 o                         
   6   4   1       1000.60       1081.96        53.96 o                         
   7   4   1        967.85       1062.13        49.01 o                         
   8   4   1          0.81         22.61        18.74 o                         
   9   4   1        443.56        546.24        60.08 o                         
  -8   5   1        221.59        196.86        35.39 o                         
  -7   5   1         63.73        102.26        25.71 o                         
  -6   5   1       1378.52       1563.05        68.67 o                         
  -5   5   1        349.81        259.18        35.78 o                         
  -4   5   1       1205.27       1168.02        50.19 o                         
  -3   5   1       3570.92       3304.71       108.22 o                         
  -2   5   1        253.76        209.06        16.03 o                         
  -1   5   1       4606.17       4675.68       160.25 o                         
   0   5   1       2161.55       2530.66        89.05 o                         
   1   5   1       1078.46        860.24        34.23 o                         
   2   5   1       7004.87       7684.05       260.28 o                         
   3   5   1       1717.89       1731.79        65.17 o                         
   4   5   1       1929.15       2278.65        82.94 o                         
   5   5   1       3560.31       3953.14       139.10 o                         
   6   5   1         32.55         55.43        15.31 o                         
   7   5   1       1644.44       1911.91        76.57 o                         
   8   5   1        619.82        656.83        51.62 o                         
   9   5   1         30.13        -38.37        36.83 o                         
  -7   6   1         13.54         64.58        27.87 o                         
  -6   6   1        295.27        362.11        33.84 o                         
  -5   6   1       1618.43       1353.04        73.26 o                         
  -4   6   1         45.55         23.38        19.63 o                         
  -3   6   1       2069.49       2028.05        75.17 o                         
  -2   6   1       4185.44       4229.09       147.50 o                         
  -1   6   1          3.18          5.71        14.77 o                         
   0   6   1       3224.11       3274.75       115.02 o                         
   1   6   1        945.72       1266.67        48.91 o                         
   2   6   1         58.99         82.13        16.10 o                         
   3   6   1       2328.62       2516.46        90.86 o                         
   4   6   1         12.73          0.28        11.39 o                         
   5   6   1        844.74        950.68        53.80 o                         
   6   6   1       1753.96       1920.55        75.09 o                         
   7   6   1        292.31        327.03        35.32 o                         
   8   6   1        988.66       1030.51        82.56 o                         
  -6   7   1          2.72        -35.50        33.52 o                         
  -5   7   1        232.03        184.08        36.42 o                         
  -4   7   1        855.12        862.84        65.73 o                         
  -3   7   1         16.22         33.71        14.89 o                         
  -2   7   1       1214.92       1330.14        76.62 o                         
  -1   7   1       1776.00       1796.38       137.88 o                         
   0   7   1        185.55        173.19        16.51 o                         
   1   7   1       2858.63       3039.92       109.26 o                         
   2   7   1        353.41        339.90        49.26 o                         
   3   7   1        437.38        483.50        27.64 o                         
   4   7   1       1255.00       1502.75        61.10 o                         
   5   7   1          2.71         14.44        14.69 o                         
   6   7   1        576.10        641.56        36.96 o                         
   7   7   1        439.37        510.68        62.51 o                         
   8   7   1         62.51        103.22        41.03 o                         
  -5   8   1         66.35         34.19        36.61 o                         
  -4   8   1        227.90        293.10        44.14 o                         
  -3   8   1        248.43        169.53        33.11 o                         
  -2   8   1          7.16          1.29        15.80 o                         
  -1   8   1        679.11        770.94        40.11 o                         
   0   8   1        247.10        241.01        22.30 o                         
   1   8   1        893.71       1028.70        47.40 o                         
   2   8   1       1571.41       1553.78        63.79 o                         
   3   8   1         57.43         79.33        18.28 o                         
   4   8   1       1234.88       1384.89        59.62 o                         
   5   8   1        777.34        818.80        45.03 o                         
   6   8   1         13.27         28.89        36.83 o                         
   7   8   1        363.72        389.50        54.76 o                         
  -3   9   1        233.97        204.82        42.60 o                         
  -2   9   1        246.02        260.45        38.85 o                         
  -1   9   1         23.20         36.50        25.36 o                         
   0   9   1        602.39        614.00        89.96 o                         
   1   9   1         71.07         46.57        20.90 o                         
   2   9   1        377.29        382.31        32.64 o                         
   3   9   1        754.47        689.97        42.70 o                         
   4   9   1          4.59         30.67        21.40 o                         
   5   9   1        419.87        367.95        51.68 o                         
  -1  10   1        188.94        140.34        37.73 o                         
   0  10   1         33.41         39.02        24.59 o                         
   1  10   1        480.24        465.79        42.52 o                         
   2  10   1        120.75        115.23        26.67 o                         
   3  10   1        102.42        118.24        29.02 o                         
  -2 -10   2        238.02        301.52        31.60 o                         
  -1 -10   2          3.84          1.11        24.74 o                         
   0 -10   2        309.23        300.75        42.39 o                         
   1 -10   2        255.93        281.20        32.21 o                         
  -5  -9   2        153.39        143.86        43.25 o                         
  -4  -9   2        382.58        432.61        51.67 o                         
  -3  -9   2         56.58         42.33        19.55 o                         
  -2  -9   2        244.82        266.95        32.78 o                         
  -1  -9   2         97.69         78.95        20.18 o                         
   0  -9   2          9.24          7.32        19.55 o                         
   1  -9   2        553.61        488.94        38.69 o                         
   2  -9   2         66.87        110.00        24.18 o                         
   3  -9   2        212.82        206.40        29.37 o                         
   4  -9   2        584.23        552.66        60.99 o                         
  -6  -8   2        559.11        673.30        70.05 o                         
  -5  -8   2         63.15        104.33        33.75 o                         
  -4  -8   2        704.64        627.60        56.61 o                         
  -3  -8   2        964.79       1097.72        48.81 o                         
  -2  -8   2          0.53          2.44        14.27 o                         
  -1  -8   2       1217.82       1237.74        71.38 o                         
   0  -8   2        439.29        477.13        32.59 o                         
   1  -8   2         96.97         79.02        18.09 o                         
   2  -8   2        868.59        799.87        43.85 o                         
   3  -8   2        108.41         86.07        21.38 o                         
   4  -8   2        310.05        298.52        80.81 o                         
   5  -8   2        356.20        417.76        51.45 o                         
  -7  -7   2        125.25        170.98        40.37 o                         
  -6  -7   2        203.48        261.30        40.61 o                         
  -5  -7   2        649.95        757.53        61.91 o                         
  -4  -7   2          2.11         10.28        11.29 o                         
  -3  -7   2       2202.31       2407.45        88.42 o                         
  -2  -7   2       1344.04       1492.51        58.46 o                         
  -1  -7   2        424.24        364.02        24.26 o                         
   0  -7   2       4209.47       4583.42       160.04 o                         
   1  -7   2       1399.55       1363.64        55.40 o                         
   2  -7   2        416.69        372.09        27.92 o                         
   3  -7   2       1814.68       1722.12        69.00 o                         
   4  -7   2        259.17        277.06        40.07 o                         
   5  -7   2        266.58        302.65        39.51 o                         
   6  -7   2        286.40        260.49        41.06 o                         
  -8  -6   2         51.76         15.22        34.19 o                         
  -7  -6   2        744.51        646.88        61.26 o                         
  -6  -6   2        237.15        272.83        37.75 o                         
  -5  -6   2        894.94        998.97        67.53 o                         
  -4  -6   2       1977.24       1886.79        69.20 o                         
  -3  -6   2          0.30         -2.67         8.31 o                         
  -2  -6   2       3852.91       4196.01       145.41 o                         
  -1  -6   2       1482.34       1849.62        68.01 o                         
   0  -6   2        772.01        886.67        37.09 o                         
   1  -6   2       4378.56       4574.84       191.98 o                         
   2  -6   2        753.92        814.51        47.38 o                         
   3  -6   2        961.19        937.25        42.06 o                         
   4  -6   2       2723.82       2719.28        99.43 o                         
   5  -6   2         48.34         45.29        17.98 o                         
   6  -6   2        633.47        597.55        55.05 o                         
   7  -6   2        640.25        790.65        68.96 o                         
  -8  -5   2         79.00         91.54        33.31 o                         
  -7  -5   2        944.08        894.77        67.07 o                         
  -6  -5   2       2602.67       2760.14       146.10 o                         
  -5  -5   2         72.82         63.31        19.63 o                         
  -4  -5   2       2809.23       3086.61       157.33 o                         
  -3  -5   2       5035.68       5258.29       235.13 o                         
  -2  -5   2         51.35        110.59        20.18 o                         
  -1  -5   2       4562.31       4611.72       157.83 o                         
   0  -5   2       1841.34       1889.47        68.08 o                         
   1  -5   2        835.04        797.37        33.15 o                         
   2  -5   2       2045.11       2357.44        85.31 o                         
   3  -5   2        212.47        143.38        15.12 o                         
   4  -5   2       2694.06       2978.65       106.75 o                         
   5  -5   2       1178.76       1101.83        37.48 o                         
   6  -5   2          6.77          8.28        15.01 o                         
   7  -5   2       1958.93       2128.52        86.17 o                         
   8  -5   2        389.21        382.92        49.91 o                         
  -9  -4   2        143.91        204.75        41.70 o                         
  -8  -4   2        695.83        651.85        59.92 o                         
  -7  -4   2        162.93        154.47        28.25 o                         
  -6  -4   2       3972.41       4263.07       214.06 o                         
  -5  -4   2       1807.64       1750.58        95.50 o                         
  -4  -4   2         19.41         42.34        16.54 o                         
  -3  -4   2       7755.72       9205.39       441.35 o                         
  -2  -4   2       2693.10       2500.05       152.82 o                         
  -1  -4   2         18.53         40.82         6.12 o                         
   0  -4   2       9259.68       9363.61       314.66 o                         
   1  -4   2       2412.40       3241.29       112.19 o                         
   2  -4   2       3737.06       4262.74       147.27 o                         
   3  -4   2       3455.43       4016.01       139.48 o                         
   4  -4   2         11.35          6.69         6.93 o                         
   5  -4   2       3283.89       3312.88       119.19 o                         
   6  -4   2        716.66        686.37        36.28 o                         
   7  -4   2        105.45        172.43        23.19 o                         
   8  -4   2       1127.48        994.50        55.24 o                         
  -9  -3   2        336.22        376.23        46.81 o                         
  -8  -3   2        108.82        127.51        30.00 o                         
  -7  -3   2       2575.83       2665.86        96.70 o                         
  -6  -3   2        190.27        110.87        13.56 o                         
  -5  -3   2       1543.31       1639.15        47.96 o                         
  -4  -3   2       2951.63       3087.04       153.25 o                         
  -3  -3   2       1614.91       1531.10        79.01 o                         
  -2  -3   2       5625.29       5862.92       281.74 o                         
  -1  -3   2        843.42        660.26        42.67 o                         
   0  -3   2       7746.93       7278.17       319.71 o                         
   1  -3   2      24083.97      24023.04       801.41 o                         
   2  -3   2       1584.71       1653.59        78.44 o                         
   3  -3   2       8958.72      10215.36       246.03 o                         
   4  -3   2       8205.55       9468.11       263.23 o                         
   5  -3   2          8.82         58.92        44.33 o                         
   6  -3   2       2628.00       2742.84       102.22 o                         
   7  -3   2        832.29        579.35        43.16 o                         
   8  -3   2         61.23         55.96        23.13 o                         
   9  -3   2        362.25        480.55        95.17 o                         
  -9  -2   2        816.17        835.97        50.39 o                         
  -8  -2   2        245.78        278.54        23.81 o                         
  -7  -2   2        513.89        648.73        48.63 o                         
  -6  -2   2       3795.84       4211.28       207.93 o                         
  -5  -2   2        423.89        450.36        21.18 o                         
  -4  -2   2       4265.28       4439.96       122.45 o                         
  -3  -2   2       5904.99       6187.68       296.59 o                         
  -2  -2   2       2609.00       2321.90       113.92 o                         
  -1  -2   2      10459.94       9809.35       470.09 o                         
   0  -2   2        447.35        373.73        13.35 o                         
   1  -2   2      11499.20      10595.42       244.88 o                         
   2  -2   2      19112.90      17970.56       430.16 o                         
   3  -2   2        127.46        218.60        10.74 o                         
   4  -2   2       9586.13       9167.84       313.48 o                         
   5  -2   2       6520.63       5755.58       736.93 o                         
   6  -2   2         19.98         47.54        21.28 o                         
   7  -2   2       2447.90       2401.76        92.50 o                         
   8  -2   2        772.18        727.75        48.34 o                         
   9  -2   2         98.54        125.11        29.08 o                         
  -9  -1   2        128.50        124.83        20.61 o                         
  -8  -1   2        705.04        610.67        42.29 o                         
  -7  -1   2         19.74          9.61        11.66 o                         
  -6  -1   2       2833.55       2776.05        98.34 o                         
  -5  -1   2       4071.04       4461.26       152.58 o                         
  -4  -1   2        153.65        204.52         9.54 o                         
  -3  -1   2      17468.58      19171.42       520.46 o                         
  -2  -1   2       9662.63      10564.77       364.49 o                         
  -1  -1   2       6140.60       5293.75       281.94 o                         
   0  -1   2      26600.11      24141.82       736.33 o                         
   1  -1   2      10735.68      10357.76       716.97 o                         
   2  -1   2        999.54       1301.47        32.72 o                         
   3  -1   2       6683.43       7701.78       366.16 o                         
   4  -1   2         14.15         56.59         8.82 o                         
   5  -1   2       5347.72       5131.45       178.56 o                         
   6  -1   2       1649.39       1505.75        59.15 o                         
   7  -1   2        721.72        754.44        38.32 o                         
   8  -1   2       2375.53       2201.05        87.30 o                         
   9  -1   2        266.02        232.63        30.57 o                         
  -9   0   2        148.96        141.75        21.31 o                         
  -8   0   2        276.87        314.77        23.15 o                         
  -7   0   2       1228.04       1273.99        49.29 o                         
  -6   0   2         69.84         38.96         8.74 o                         
  -5   0   2       5698.64       5132.02       144.60 o                         
  -4   0   2       5245.33       5081.34       142.35 o                         
  -3   0   2       1790.17       2089.48        51.55 o                         
  -2   0   2      25033.02      24404.61       888.85 o                         
  -1   0   2       6944.59       6407.53       125.00 o                         
   0   0   2       7213.73       5993.57       285.32 o                         
   1   0   2      22308.58      19913.49       771.06 o                         
   2   0   2       3969.48       5049.84       139.03 o                         
   3   0   2       2209.01       2496.42       122.02 o                         
   4   0   2       6896.17       7063.69       337.09 o                         
   5   0   2          4.63          2.21         9.70 o                         
   6   0   2       3924.70       4145.91       204.55 o                         
   7   0   2        646.06        644.37        48.44 o                         
   8   0   2       1054.97       1067.43        51.56 o                         
   9   0   2        918.09        869.76        51.32 o                         
  10   0   2         42.85         58.56        23.09 o                         
  -9   1   2        911.32        935.87        56.17 o                         
  -8   1   2        120.20        107.17        16.06 o                         
  -7   1   2       1195.15       1200.51        41.60 o                         
  -6   1   2       3078.95       3003.85        88.10 o                         
  -5   1   2        236.74        251.81        13.32 o                         
  -4   1   2       4655.23       4638.94       130.62 o                         
  -3   1   2       6990.54       8880.20       245.89 o                         
  -2   1   2       1333.32        858.80        22.41 o                         
  -1   1   2      21700.74      17151.51       704.02 o                         
   0   1   2       7038.86       6162.91       147.24 o                         
   2   1   2      10336.58       9907.00       330.74 o                         
   5   1   2       5409.85       5468.32       263.83 o                         
   6   1   2        345.55        390.62        32.26 o                         
   7   1   2       4392.85       4307.62       213.91 o                         
   9   1   2        245.03        239.56        34.35 o                         
  10   1   2        513.20        620.60        43.58 o                         
  -9   2   2        288.61        318.49        58.06 o                         
  -8   2   2       1133.71       1343.66        66.44 o                         
  -7   2   2          4.30          7.14        15.20 o                         
  -6   2   2       2554.20       2470.70        74.54 o                         
  -5   2   2       3911.79       3458.63        85.72 o                         
  -4   2   2        931.11        867.27        23.87 o                         
  -3   2   2       9519.77      10063.61       344.35 o                         
  -2   2   2       2860.28       3486.91       223.65 o                         
  -1   2   2       1294.33       1686.59        60.44 o                         
   1   2   2       1753.60       1892.35       158.79 o                         
   2   2   2      12708.34      10337.64       489.90 o                         
   3   2   2      12893.69      13497.37       637.72 o                         
   4   2   2       4653.46       4734.98       228.41 o                         
   7   2   2        419.72        486.77        39.99 o                         
   9   2   2        387.73        401.64        33.14 o                         
  10   2   2        206.94        227.85        39.61 o                         
  -8   3   2        209.20        264.93        46.46 o                         
  -7   3   2        751.42        816.77        63.93 o                         
  -6   3   2         16.19         32.36        28.34 o                         
  -5   3   2       2246.73       2544.63        96.15 o                         
  -4   3   2       2001.08       1898.82        71.98 o                         
  -3   3   2       1388.28       1388.24       120.00 o                         
  -2   3   2      11128.02       9531.07       326.42 o                         
  -1   3   2       3347.58       3857.81       108.52 o                         
   0   3   2       9022.79       9110.99       305.08 o                         
   1   3   2      17474.42      18022.57       867.58 o                         
   2   3   2       1427.05       1104.62        58.98 o                         
   3   3   2       9462.02      10763.09       511.45 o                         
   4   3   2       4431.28       5055.61       245.14 o                         
   5   3   2        467.30        283.49        26.76 o                         
   6   3   2       3216.82       3565.80       126.81 o                         
   7   3   2        706.70        619.82        37.61 o                         
   8   3   2        445.47        542.33        45.29 o                         
   9   3   2       1169.64       1163.95        58.17 o                         
  -8   4   2        100.31        104.81        31.55 o                         
  -7   4   2        336.26        350.21        33.59 o                         
  -6   4   2        656.83        666.78        60.60 o                         
  -5   4   2         79.95        118.59        18.87 o                         
  -4   4   2       2357.83       2554.92       110.99 o                         
  -3   4   2        415.56        401.93        49.30 o                         
  -2   4   2       3906.76       3915.55       111.13 o                         
  -1   4   2      11490.17      11034.15       370.11 o                         
   0   4   2         62.56         42.43         8.60 o                         
   1   4   2       9616.21       9841.91       330.89 o                         
   2   4   2      12078.83      13969.12       468.41 o                         
   3   4   2        237.62        154.61        13.65 o                         
   4   4   2       5143.65       5365.20       185.12 o                         
   5   4   2       2755.96       2885.40       104.30 o                         
   6   4   2         51.82         50.73        14.79 o                         
   7   4   2       1067.30       1314.25        57.50 o                         
   8   4   2         86.50         75.94        21.66 o                         
   9   4   2        369.54        385.52        35.39 o                         
  -7   5   2          5.43         26.46        25.80 o                         
  -6   5   2        998.56       1087.24        55.12 o                         
  -5   5   2        915.43        876.99        46.44 o                         
  -4   5   2        191.49        158.69        18.99 o                         
  -3   5   2       3221.64       3417.90       124.31 o                         
  -2   5   2        623.10        518.35        24.32 o                         
  -1   5   2       1401.68       1709.66        62.16 o                         
   0   5   2       6017.30       5333.84       182.05 o                         
   1   5   2         98.26         87.80         9.59 o                         
   2   5   2       3520.79       4448.78       153.51 o                         
   3   5   2       3125.36       3177.90       112.21 o                         
   4   5   2        528.99        432.13        25.56 o                         
   5   5   2       3951.80       4024.92       142.63 o                         
   6   5   2        642.09        572.96        34.95 o                         
   7   5   2        632.57        651.40        40.26 o                         
   8   5   2        934.91       1024.15       112.98 o                         
   9   5   2         33.70         56.24        35.73 o                         
  -7   6   2        195.20        233.60        34.34 o                         
  -6   6   2         25.86         44.75        24.90 o                         
  -5   6   2       1493.55       1430.58        71.33 o                         
  -4   6   2        932.96        905.95        46.03 o                         
  -3   6   2        300.18        360.18        38.43 o                         
  -2   6   2       3505.64       3485.78       122.71 o                         
  -1   6   2        935.68        855.38        39.23 o                         
   0   6   2        762.16        853.40        36.18 o                         
   1   6   2       1927.70       1944.08        71.32 o                         
   2   6   2         91.76         58.39        10.99 o                         
   3   6   2       2230.23       2005.19        74.99 o                         
   4   6   2        424.80        483.20        28.49 o                         
   5   6   2        595.72        654.82        35.12 o                         
   6   6   2       2630.32       2555.08        96.78 o                         
   7   6   2         15.47         32.75        20.43 o                         
   8   6   2        632.74        707.54        72.50 o                         
  -6   7   2        103.27        108.19        30.19 o                         
  -5   7   2         14.87         -5.29        30.65 o                         
  -4   7   2        760.52        813.58        62.82 o                         
  -3   7   2        306.95        261.00        34.67 o                         
  -2   7   2        507.54        501.40        43.10 o                         
  -1   7   2       2203.64       2458.18       110.85 o                         
   0   7   2         54.70         46.63        12.94 o                         
   1   7   2       1392.16       1617.52        63.50 o                         
   2   7   2       1098.94        910.78        42.01 o                         
   3   7   2         26.05         11.28        13.19 o                         
   4   7   2       1591.38       1597.37        64.85 o                         
   5   7   2        366.39        353.42        29.19 o                         
   6   7   2        121.94         93.20        38.94 o                         
   7   7   2        956.71        930.72        51.44 o                         
   8   7   2         14.85          7.72        38.59 o                         
  -5   8   2        166.01        195.49        45.45 o                         
  -4   8   2         30.79         50.28        30.66 o                         
  -3   8   2        224.77        191.14        34.43 o                         
  -2   8   2         37.04         35.95        42.68 o                         
  -1   8   2        535.19        740.53        39.05 o                         
   0   8   2        877.95        838.66        41.70 o                         
   1   8   2        216.26        237.45        22.62 o                         
   2   8   2       1285.17       1210.99        54.11 o                         
   3   8   2       1003.51        993.08        47.05 o                         
   4   8   2        286.77        247.99        24.88 o                         
   5   8   2        677.95        596.64        39.87 o                         
   6   8   2        516.57        615.98        43.31 o                         
   7   8   2        104.53        124.86        45.00 o                         
  -3   9   2        106.57         81.62        35.96 o                         
  -2   9   2        285.97        313.25        44.59 o                         
  -1   9   2         21.15         18.67        31.76 o                         
   0   9   2        369.69        337.28        29.95 o                         
   1   9   2        377.74        388.87        32.16 o                         
   2   9   2         45.95         45.19        47.31 o                         
   3   9   2        671.72        681.54        43.60 o                         
   4   9   2        180.72        189.69        26.86 o                         
   5   9   2        119.90         99.84        24.48 o                         
  -1  10   2        375.07        382.67        52.11 o                         
   0  10   2         20.38         -6.55        23.47 o                         
   1  10   2        245.44        280.99        55.51 o                         
   2  10   2        263.00        216.58        30.26 o                         
   3  10   2          3.71          6.52        26.01 o                         
  -2 -10   3        318.52        367.14        52.10 o                         
  -1 -10   3         34.88         44.75        25.21 o                         
   0 -10   3        229.15        151.00        27.67 o                         
   1 -10   3        430.25        497.67        46.93 o                         
  -5  -9   3          0.57          1.10        36.39 o                         
  -4  -9   3        201.60        165.29        39.28 o                         
  -3  -9   3        253.28        292.24        42.16 o                         
  -2  -9   3        123.11         91.61        21.57 o                         
  -1  -9   3        231.55        224.74        25.45 o                         
   0  -9   3        116.39        198.74        24.28 o                         
   1  -9   3        762.25        801.43        52.31 o                         
   2  -9   3        308.86        379.53        50.78 o                         
   3  -9   3         19.05         47.29        63.95 o                         
  -6  -8   3        478.93        491.95        57.21 o                         
  -5  -8   3        331.87        330.53        46.37 o                         
  -4  -8   3        166.72        168.37        36.41 o                         
  -3  -8   3       1216.44       1110.57        66.71 o                         
  -2  -8   3        261.91        299.60        24.96 o                         
  -1  -8   3        603.82        365.23        38.91 o                         
   0  -8   3        868.14       1005.95        70.61 o                         
   1  -8   3        131.08        116.08        21.29 o                         
   2  -8   3        703.65        726.92        41.75 o                         
   3  -8   3        433.15        512.42        38.71 o                         
   4  -8   3         29.34         32.77        21.60 o                         
   5  -8   3        480.38        550.05        59.42 o                         
  -7  -7   3        231.21        189.36        41.71 o                         
  -6  -7   3         33.14         12.79        31.32 o                         
  -5  -7   3        786.40        951.04        68.80 o                         
  -4  -7   3        254.31        222.08        35.10 o                         
  -3  -7   3       1308.30       1155.48        47.67 o                         
  -2  -7   3       3235.73       2924.81       104.99 o                         
  -1  -7   3        135.02        152.25        15.80 o                         
   0  -7   3       2127.84       2376.26        87.71 o                         
   1  -7   3       2305.60       2261.04        84.54 o                         
   2  -7   3         42.63         46.93        16.21 o                         
   3  -7   3        853.77       1065.84        49.59 o                         
   4  -7   3        710.34        646.47        39.25 o                         
   5  -7   3         45.45         58.21        34.30 o                         
   6  -7   3        334.43        243.09        38.64 o                         
  -8  -6   3          3.74         12.79        33.96 o                         
  -7  -6   3        593.53        607.80        62.11 o                         
  -6  -6   3        784.75        743.76        61.50 o                         
  -5  -6   3         79.75         96.84        26.47 o                         
  -4  -6   3       1856.49       1857.78       103.88 o                         
  -3  -6   3        670.27        651.21        29.18 o                         
  -2  -6   3       1358.12       1394.90        53.22 o                         
  -1  -6   3       3096.55       3049.63       107.67 o                         
   0  -6   3         33.31         60.80        11.07 o                         
   1  -6   3       3403.02       3386.90       119.60 o                         
   2  -6   3       1752.62       2076.01        81.10 o                         
   3  -6   3        160.71        164.57        18.21 o                         
   4  -6   3       2465.61       2388.11        89.63 o                         
   5  -6   3        579.77        513.95        31.93 o                         
   6  -6   3        248.06        294.24        38.85 o                         
   7  -6   3        710.22        759.24        67.88 o                         
  -8  -5   3        347.61        342.46        45.26 o                         
  -7  -5   3         43.66         55.36        28.45 o                         
  -6  -5   3       1760.21       1882.69       106.88 o                         
  -5  -5   3       1617.65       1648.95        93.55 o                         
  -4  -5   3        170.36         92.48        20.53 o                         
  -3  -5   3       5062.48       5161.94       253.65 o                         
  -2  -5   3       1903.08       1773.44        63.84 o                         
  -1  -5   3        817.98        955.88        37.17 o                         
   0  -5   3       3497.26       3497.16       121.56 o                         
   1  -5   3         11.70         12.42         7.94 o                         
   2  -5   3       2696.39       2765.19        99.20 o                         
   3  -5   3        715.86        776.77        35.72 o                         
   4  -5   3       1448.82       1216.83        50.41 o                         
   5  -5   3       2718.25       2784.39       101.88 o                         
   6  -5   3        385.85        333.32        26.21 o                         
   7  -5   3        987.04       1041.52        74.82 o                         
   8  -5   3        787.62        625.62        63.91 o                         
  -9  -4   3          6.97        -37.05        35.72 o                         
  -8  -4   3        475.09        435.87        47.06 o                         
  -7  -4   3        409.44        424.12        45.73 o                         
  -6  -4   3        203.14        164.66        26.49 o                         
  -5  -4   3       1481.44       1453.02        81.32 o                         
  -4  -4   3       2215.87       2367.99       121.90 o                         
  -3  -4   3       1766.44       1701.39        88.96 o                         
  -2  -4   3       5785.71       5482.98       378.19 o                         
  -1  -4   3       1745.63       1861.71       127.10 o                         
   0  -4   3       6275.63       7035.79       237.69 o                         
   1  -4   3       5530.10       5367.69       183.19 o                         
   2  -4   3        875.90        941.65        71.43 o                         
   3  -4   3       3532.77       2596.70        75.96 o                         
   4  -4   3       1414.08       1482.34       101.01 o                         
   5  -4   3       1051.43       1186.42        38.81 o                         
   6  -4   3       1025.16        981.53        43.97 o                         
   7  -4   3        247.41        275.81        24.90 o                         
   8  -4   3        865.33        920.13        72.57 o                         
  -9  -3   3        574.29        482.61        59.44 o                         
  -8  -3   3         49.96         60.87        27.35 o                         
  -7  -3   3        939.31        786.01        55.80 o                         
  -6  -3   3        580.31        666.05        47.32 o                         
  -5  -3   3         59.83         37.28        15.22 o                         
  -4  -3   3       2811.92       2912.97       145.36 o                         
  -3  -3   3         40.75         24.70         9.93 o                         
  -2  -3   3       4318.63       4169.10       202.76 o                         
  -1  -3   3      11738.34      12718.38       845.20 o                         
   0  -3   3        284.23        407.19        16.80 o                         
   1  -3   3      18424.87      20198.55       674.74 o                         
   2  -3   3       5368.40       4985.61       222.07 o                         
   3  -3   3        641.10        499.57        23.56 o                         
   4  -3   3       9728.69       9330.74       259.26 o                         
   5  -3   3       1070.01        826.84        36.06 o                         
   6  -3   3        125.14        111.42        31.44 o                         
   7  -3   3       1235.24       1337.32        58.86 o                         
   8  -3   3         37.33         32.35        47.86 o                         
   9  -3   3        286.03        333.99        47.68 o                         
  -9  -2   3        532.02        464.95        39.13 o                         
  -8  -2   3        710.74        699.86        50.20 o                         
  -7  -2   3         43.53         67.27        23.16 o                         
  -6  -2   3       3905.09       3805.35       132.29 o                         
  -5  -2   3       1145.15       1173.59        35.31 o                         
  -4  -2   3        894.59        913.68        50.35 o                         
  -3  -2   3       8000.52       8781.76       419.03 o                         
  -2  -2   3         67.20         37.29         8.16 o                         
  -1  -2   3       9446.41      10998.34       401.58 o                         
   0  -2   3       9662.29      10372.24       324.01 o                         
   1  -2   3       1053.50       1146.05        46.52 o                         
   2  -2   3      15512.16      14632.44       814.12 o                         
   3  -2   3       6326.85       6236.41       173.59 o                         
   4  -2   3       1666.22       2196.35        64.51 o                         
   5  -2   3       7156.43       6873.24       237.45 o                         
   6  -2   3        460.21        610.67        31.93 o                         
   7  -2   3       1192.50       1176.39        74.60 o                         
   8  -2   3       1307.21       1205.10        57.64 o                         
   9  -2   3          0.52         -6.74        33.96 o                         
  -9  -1   3         13.21        -15.73        21.72 o                         
  -8  -1   3        547.44        586.48        30.37 o                         
  -7  -1   3        584.80        587.91        27.02 o                         
  -6  -1   3        951.37        936.24        38.54 o                         
  -5  -1   3       6124.56       6414.90       217.26 o                         
  -4  -1   3       1066.57       1274.64        37.18 o                         
  -3  -1   3       7826.52       7416.32       202.50 o                         
  -2  -1   3      21845.97      22384.21       776.36 o                         
  -1  -1   3       7434.62       6250.83       180.32 o                         
   0  -1   3       7876.37       9447.64       224.74 o                         
   1  -1   3       8674.07       7720.65       253.77 o                         
   2  -1   3         73.78        180.32        10.80 o                         
   3  -1   3       8447.43       8857.54       298.23 o                         
   4  -1   3        906.07        773.00        44.40 o                         
   5  -1   3       2688.00       2742.82       138.09 o                         
   6  -1   3       4210.04       4331.54       153.15 o                         
   7  -1   3         48.17         59.66        15.56 o                         
   8  -1   3       2450.17       2339.99        92.30 o                         
   9  -1   3        925.69       1058.45       105.01 o                         
  -9   0   3        242.61        240.03        32.69 o                         
  -8   0   3         60.36         48.10        15.16 o                         
  -7   0   3       1061.17       1103.19        38.40 o                         
  -6   0   3        417.63        347.64        18.17 o                         
  -5   0   3       1652.48       1869.15        55.89 o                         
  -4   0   3       6547.58       6954.87       193.93 o                         
  -3   0   3        245.82        282.57         8.73 o                         
  -2   0   3       8729.51       8972.92       215.28 o                         
  -1   0   3      14368.27      16175.79       451.08 o                         
   0   0   3       1519.61       1548.12        35.08 o                         
   1   0   3      14398.99      13605.25       486.49 o                         
   3   0   3        832.08        759.81        41.57 o                         
   4   0   3       8042.00       7770.67       370.76 o                         
   5   0   3        265.18        365.80        28.27 o                         
   6   0   3       2669.92       2877.12       145.87 o                         
   7   0   3       2200.22       2102.87       112.53 o                         
   8   0   3        169.65        152.05        28.69 o                         
   9   0   3       1179.82       1242.18        61.39 o                         
  10   0   3        440.64        383.86        58.09 o                         
  -9   1   3        641.17        662.90        80.23 o                         
  -8   1   3        487.42        463.44        39.22 o                         
  -7   1   3         58.56         62.73        11.76 o                         
  -6   1   3       2237.18       2411.65        72.18 o                         
  -5   1   3       1277.29       1404.32        43.78 o                         
  -4   1   3       1331.51       1479.26        44.63 o                         
  -3   1   3       6161.10       5255.07       147.01 o                         
  -2   1   3         22.51         35.02         3.95 o                         
  -1   1   3       8851.78       8312.31       266.26 o                         
   0   1   3        155.64        223.86         8.29 o                         
   1   1   3       4918.69       6590.73       182.74 o                         
   2   1   3      17314.36      18310.53       862.78 o                         
   4   1   3       6503.17       5727.84       257.52 o                         
   6   1   3        705.79       3319.92       711.71 o                         
   9   1   3          1.70         17.07        26.99 o                         
  10   1   3        460.00        428.60        36.86 o                         
  -9   2   3         44.04         56.07        34.10 o                         
  -8   2   3        914.70        838.26        53.99 o                         
  -7   2   3        580.11        564.24        38.61 o                         
  -6   2   3        409.50        392.15        19.52 o                         
  -5   2   3       3137.91       3614.20        89.36 o                         
  -4   2   3       1530.35       1548.17        60.17 o                         
  -3   2   3       3157.84       3525.04       125.03 o                         
  -2   2   3       4658.46       4106.30       143.15 o                         
  -1   2   3         18.46         60.76        10.79 o                         
   0   2   3      22433.98      20085.19       680.20 o                         
   1   2   3        669.67        836.11        46.23 o                         
   2   2   3       3654.08       3930.32       191.05 o                         
   3   2   3      16590.43      14495.66       685.79 o                         
   4   2   3        113.60         37.74        11.26 o                         
   5   2   3       3323.19       3093.45       154.15 o                         
   7   2   3         77.09        125.17        22.83 o                         
  10   2   3          7.94          4.05        43.28 o                         
  -8   3   3         15.22         37.65        40.69 o                         
  -7   3   3        712.88        738.65        70.88 o                         
  -6   3   3         54.65         90.90        21.17 o                         
  -5   3   3       1521.06       1566.67        64.80 o                         
  -4   3   3       2390.25       2138.19        80.75 o                         
  -3   3   3         10.79         16.06         9.04 o                         
  -2   3   3       6729.20       7387.91       254.48 o                         
  -1   3   3       7015.34       6420.92       178.99 o                         
   0   3   3         98.30        229.33        18.76 o                         
   1   3   3      12440.51      13814.01       654.34 o                         
   2   3   3       4493.73       5455.04       263.36 o                         
   3   3   3       1680.48       1446.77        76.84 o                         
   4   3   3       5974.03       4942.54       241.16 o                         
   5   3   3        476.03        360.23        32.29 o                         
   6   3   3       1800.21       1756.03        95.48 o                         
   7   3   3       1421.19       1429.87        84.34 o                         
   8   3   3        227.87        183.15        23.65 o                         
   9   3   3       1237.19       1204.73        61.37 o                         
  -8   4   3        226.49        228.14        36.20 o                         
  -7   4   3         58.94         78.56        47.64 o                         
  -6   4   3        751.64        732.17        44.59 o                         
  -5   4   3         15.28         34.54        16.11 o                         
  -4   4   3       1450.54       1209.70        51.92 o                         
  -3   4   3       2093.05       2108.69        79.96 o                         
  -2   4   3       1207.21       1529.86        59.31 o                         
  -1   4   3       3878.69       3868.14       132.36 o                         
   0   4   3       6425.45       6566.26       222.19 o                         
   1   4   3        698.14        771.42        42.23 o                         
   2   4   3       8899.99       9291.12       313.96 o                         
   3   4   3       4063.04       4087.98       142.37 o                         
   4   4   3        890.52        944.26        57.87 o                         
   5   4   3       2866.77       3041.03       110.05 o                         
   6   4   3         41.17         34.53        15.56 o                         
   7   4   3       1336.46       1193.14        54.93 o                         
   8   4   3        384.23        349.89        30.27 o                         
   9   4   3        167.05        101.50        27.30 o                         
  -7   5   3        132.31        102.09        29.58 o                         
  -6   5   3        360.37        407.00        44.61 o                         
  -5   5   3       1247.48       1111.37        53.94 o                         
  -4   5   3        107.93         77.40        16.81 o                         
  -3   5   3       1617.53       1673.28        67.07 o                         
  -2   5   3       1667.68       1396.94        52.34 o                         
  -1   5   3          4.89          0.76         6.89 o                         
   0   5   3       2535.23       2926.48       102.48 o                         
   1   5   3        763.37        875.96        35.39 o                         
   2   5   3       1270.75       1270.05        49.27 o                         
   3   5   3       4486.84       4432.28       154.63 o                         
   4   5   3         26.15         44.37        12.55 o                         
   5   5   3       2380.97       2634.48        97.58 o                         
   6   5   3       1829.02       1873.42        75.22 o                         
   7   5   3         40.22          1.30        19.86 o                         
   8   5   3        987.69        901.61        51.47 o                         
   9   5   3        379.32        446.57        39.88 o                         
  -7   6   3        353.47        299.77        70.21 o                         
  -6   6   3         42.29         41.35        30.88 o                         
  -5   6   3        604.38        674.00        44.05 o                         
  -4   6   3       1556.51       1420.18        63.55 o                         
  -3   6   3         38.16         -9.48        18.97 o                         
  -2   6   3       1544.03       1471.02        56.67 o                         
  -1   6   3       1462.71       1756.71        65.72 o                         
   0   6   3         48.63         30.66         9.20 o                         
   1   6   3       1530.01       1618.54        61.38 o                         
   2   6   3        315.57        335.62        21.70 o                         
   3   6   3       1520.07       1488.93        80.34 o                         
   4   6   3       1566.91       1585.20       215.88 o                         
   5   6   3         97.65        116.77        19.57 o                         
   6   6   3       2422.04       2322.37        90.43 o                         
   7   6   3        615.36        722.90        44.12 o                         
   8   6   3         66.85         98.48        28.89 o                         
  -6   7   3        216.01        204.96        35.16 o                         
  -5   7   3         13.08         12.35        30.43 o                         
  -4   7   3        424.77        392.53        46.61 o                         
  -3   7   3        733.90        636.41        55.96 o                         
  -2   7   3        142.63        141.09        19.42 o                         
  -1   7   3       1524.95       1583.84        61.88 o                         
   0   7   3        428.39        399.14        26.17 o                         
   1   7   3        609.53        397.70        26.54 o                         
   2   7   3       1931.83       2223.29        83.79 o                         
   3   7   3        336.30        378.02        27.82 o                         
   4   7   3        847.57        888.17        44.31 o                         
   5   7   3       1326.90       1460.84        76.39 o                         
   6   7   3          1.15         10.17        20.97 o                         
   7   7   3        815.96        808.44        66.36 o                         
   8   7   3        156.94        177.62        47.66 o                         
  -5   8   3        175.43        148.06        41.04 o                         
  -4   8   3          0.02         -4.63        29.11 o                         
  -3   8   3        194.02        232.38        40.16 o                         
  -2   8   3        205.55        220.04        34.43 o                         
  -1   8   3        264.21        290.54        51.22 o                         
   0   8   3       1352.32       1198.23        52.82 o                         
   1   8   3         32.02         61.01        17.36 o                         
   2   8   3        507.94        507.12        33.73 o                         
   3   8   3       1765.18       1863.20        75.52 o                         
   4   8   3         35.34         55.47        19.94 o                         
   5   8   3        261.06        300.29        29.06 o                         
   6   8   3        987.51       1025.70        54.92 o                         
   7   8   3          6.64         16.54        41.24 o                         
  -3   9   3          7.34         -5.95        34.62 o                         
  -2   9   3        200.41        170.81        38.18 o                         
  -1   9   3        205.71        237.02        37.30 o                         
   0   9   3        100.67         78.50        26.25 o                         
   1   9   3        597.80        585.11        41.49 o                         
   2   9   3         22.16         48.64        22.22 o                         
   3   9   3        283.15        260.08        28.03 o                         
   4   9   3        390.75        434.86        35.15 o                         
   5   9   3          7.44         -0.53        24.84 o                         
   0  10   3        160.24        178.28        40.16 o                         
   1  10   3         58.60         53.58        26.80 o                         
   2  10   3        209.40        191.31        30.15 o                         
   3  10   3         18.89         41.65        26.60 o                         
  -4  -9   4         89.27         50.51        35.07 o                         
  -3  -9   4        389.17        383.59        49.03 o                         
  -2  -9   4          7.21        -14.33        31.09 o                         
  -1  -9   4        339.85        341.89        50.90 o                         
   0  -9   4        296.69        307.28        28.16 o                         
   1  -9   4        499.53        585.29        40.87 o                         
   2  -9   4        458.04        417.65        36.78 o                         
   3  -9   4         71.31        106.05        27.24 o                         
  -6  -8   4        275.71        273.93        47.46 o                         
  -5  -8   4        477.13        494.62        54.12 o                         
  -4  -8   4          1.02        -29.33        27.34 o                         
  -3  -8   4        697.10        674.02        59.26 o                         
  -2  -8   4        812.73        833.39        41.03 o                         
  -1  -8   4         12.82         29.51        20.84 o                         
   0  -8   4        877.94        871.71        43.19 o                         
   1  -8   4        689.30        560.35        34.60 o                         
   2  -8   4        215.30        191.38        23.81 o                         
   3  -8   4        540.42        603.26        55.36 o                         
   4  -8   4         26.59         -3.72        22.49 o                         
   5  -8   4        401.42        337.88        46.82 o                         
  -7  -7   4        221.99        214.73        46.12 o                         
  -6  -7   4          5.32         -9.92        29.99 o                         
  -5  -7   4        827.34        809.53        66.37 o                         
  -4  -7   4        692.86        684.48        54.40 o                         
  -3  -7   4        110.94        121.17        13.68 o                         
  -2  -7   4       2216.80       2571.57        93.52 o                         
  -1  -7   4        820.61        783.37        36.90 o                         
   0  -7   4         96.21        102.87        15.58 o                         
   1  -7   4       2148.95       1920.57        73.97 o                         
   2  -7   4        692.54        749.26        39.13 o                         
   3  -7   4        211.81        247.78        23.75 o                         
   4  -7   4        958.16        805.43        44.74 o                         
   5  -7   4          3.84         -5.80        26.13 o                         
   6  -7   4        327.87        391.89        48.79 o                         
  -7  -6   4        165.86        149.82        38.17 o                         
  -6  -6   4        832.37        870.18        65.49 o                         
  -5  -6   4        107.00        107.00        28.68 o                         
  -4  -6   4        993.28       1019.18        65.57 o                         
  -3  -6   4       1198.75       1348.49        79.40 o                         
  -2  -6   4        103.35         93.66        12.80 o                         
  -1  -6   4       2584.04       2817.81        99.97 o                         
   0  -6   4        394.48        382.51        31.38 o                         
   1  -6   4       1094.01       1194.59        48.36 o                         
   2  -6   4       2966.84       3039.04       110.15 o                         
   3  -6   4        115.09         65.37        22.06 o                         
   4  -6   4       1608.30       1412.48        59.26 o                         
   5  -6   4       1250.67       1318.49        59.85 o                         
   6  -6   4          1.42        -10.51        19.20 o                         
   7  -6   4        635.22        534.23        57.69 o                         
  -8  -5   4        530.43        524.52        62.09 o                         
  -7  -5   4        103.60        109.42        31.99 o                         
  -6  -5   4        916.35        837.88        62.65 o                         
  -5  -5   4       2455.39       2769.02       145.61 o                         
  -4  -5   4        306.88        222.18        27.83 o                         
  -3  -5   4       2147.85       2191.80       114.86 o                         
  -2  -5   4       2563.86       2934.53       102.24 o                         
  -1  -5   4        155.91        127.54        11.92 o                         
   0  -5   4       2667.41       3171.85       111.10 o                         
   1  -5   4        177.19        176.44        14.99 o                         
   2  -5   4       2488.87       2778.21       100.51 o                         
   3  -5   4       3115.24       2969.25       104.84 o                         
   4  -5   4         51.76         54.31        13.91 o                         
   5  -5   4       3107.50       3254.52       146.45 o                         
   6  -5   4       1388.13       1376.65        84.50 o                         
   7  -5   4        109.04         41.70        27.80 o                         
   8  -5   4        856.69        988.75        78.75 o                         
  -8  -4   4        115.47         90.01        32.65 o                         
  -7  -4   4        659.90        573.34        52.18 o                         
  -6  -4   4         59.15         84.26        24.48 o                         
  -5  -4   4       1893.49       2159.19       115.06 o                         
  -4  -4   4       2167.89       2477.13       127.60 o                         
  -3  -4   4        112.99        108.57        17.87 o                         
  -2  -4   4       7784.71       7741.33       372.74 o                         
  -1  -4   4       2495.90       2679.96       165.69 o                         
   0  -4   4       2493.75       2529.39        88.81 o                         
   1  -4   4       8201.67       8707.77       294.45 o                         
   2  -4   4        974.61        983.38        40.22 o                         
   3  -4   4       1523.89       1882.69        76.94 o                         
   4  -4   4       4013.27       4364.08       152.75 o                         
   5  -4   4         19.64         30.02         8.30 o                         
   6  -4   4       1821.70       1502.55        59.42 o                         
   7  -4   4       1024.81       1143.28        75.73 o                         
   8  -4   4        417.47        440.84        49.92 o                         
  -9  -3   4        423.58        555.87        52.56 o                         
  -8  -3   4        196.41        189.13        33.32 o                         
  -7  -3   4        333.44        309.82        35.55 o                         
  -6  -3   4       1077.93       1143.55        69.59 o                         
  -5  -3   4         92.03         85.60        19.19 o                         
  -4  -3   4       2740.45       2788.76       140.23 o                         
  -3  -3   4        928.34       1073.59        58.79 o                         
  -2  -3   4       2610.38       2650.23       131.92 o                         
  -1  -3   4      12189.92      12886.62       582.82 o                         
   0  -3   4       1495.21       1639.06        58.37 o                         
   1  -3   4       9608.71      10557.15       354.81 o                         
   2  -3   4      13080.03      14081.37       473.15 o                         
   3  -3   4       2033.49       2035.79        74.12 o                         
   4  -3   4       4284.74       4832.23       160.05 o                         
   5  -3   4       2887.87       2672.29        78.49 o                         
   6  -3   4        192.39        192.74        17.40 o                         
   7  -3   4       1853.86       2005.66        79.44 o                         
   8  -3   4        140.15         83.75        22.69 o                         
   9  -3   4        194.83        164.18        41.71 o                         
  -9  -2   4        254.12        323.49        32.14 o                         
  -8  -2   4        836.15        836.74        46.78 o                         
  -7  -2   4        248.61        236.27        22.58 o                         
  -6  -2   4       3391.48       4130.22       142.88 o                         
  -5  -2   4       1261.94       1204.81        44.74 o                         
  -4  -2   4         40.84         12.57        10.59 o                         
  -3  -2   4       8984.07       9736.93       464.64 o                         
  -2  -2   4        260.30        268.73        20.33 o                         
  -1  -2   4       1367.23       1047.54        30.50 o                         
   0  -2   4      13044.08      14512.25       452.09 o                         
   1  -2   4       4319.17       4578.83       128.05 o                         
   2  -2   4       9975.25      11601.05       614.11 o                         
   3  -2   4       8121.43       9271.31       313.42 o                         
   4  -2   4         58.70         34.48         7.20 o                         
   5  -2   4       7341.99       7216.64       248.98 o                         
   6  -2   4       1659.19       1610.67        63.28 o                         
   7  -2   4        246.83        365.30        28.18 o                         
   8  -2   4       1766.61       1397.05       227.09 o                         
   9  -2   4        154.30        151.05        34.53 o                         
  -9  -1   4          9.22         18.29        23.77 o                         
  -8  -1   4        396.14        356.76        32.19 o                         
  -7  -1   4       1508.54       1630.17        53.14 o                         
  -6  -1   4        205.32        216.96        15.34 o                         
  -5  -1   4       5142.15       4996.03       141.13 o                         
  -4  -1   4       6887.81       6561.03       157.76 o                         
  -3  -1   4        908.09       1293.64        33.11 o                         
  -2  -1   4      10681.31      10765.11       255.98 o                         
  -1  -1   4       4317.69       4880.23       156.80 o                         
   0  -1   4       1099.27        825.04        21.75 o                         
   1  -1   4      10133.36      12141.43       534.47 o                         
   2  -1   4       1808.75       1779.09        63.47 o                         
   3  -1   4       6814.98       7427.45       281.97 o                         
   4  -1   4       3416.44       3080.42       152.41 o                         
   5  -1   4       1947.35       1358.20        74.07 o                         
   6  -1   4       6315.24       6610.06       321.06 o                         
   7  -1   4        463.98        346.82        30.83 o                         
   8  -1   4       1078.14       1108.59        56.59 o                         
   9  -1   4       1601.85       1603.35        72.22 o                         
  -9   0   4        266.53        295.78        50.11 o                         
  -8   0   4         25.39         20.24        16.01 o                         
  -7   0   4        494.16        536.43        25.36 o                         
  -6   0   4       1369.05       1256.48        41.46 o                         
  -5   0   4         72.94         71.34        12.00 o                         
  -4   0   4       4925.75       5291.44       148.57 o                         
  -3   0   4       4414.17       4386.73       123.30 o                         
  -2   0   4       2750.86       2445.30        53.58 o                         
  -1   0   4      16979.95      15023.25       414.25 o                         
   0   0   4       3083.62       3223.59        78.07 o                         
   1   0   4       5183.29       5048.33       124.79 o                         
   2   0   4       9188.47      10748.68       360.81 o                         
   3   0   4         98.44         10.69         9.49 o                         
   4   0   4       8005.64       7998.01       381.92 o                         
   5   0   4       3143.34       2906.12       145.22 o                         
   6   0   4       1016.09       1055.16        62.52 o                         
   7   0   4       3378.69       3039.23       156.59 o                         
   8   0   4        305.86        334.07        41.29 o                         
   9   0   4        590.03        757.65        70.06 o                         
  -9   1   4        162.33        235.22        37.84 o                         
  -8   1   4        660.85        637.95        47.12 o                         
  -7   1   4        181.16        176.47        21.46 o                         
  -6   1   4       1144.42        969.56        34.20 o                         
  -5   1   4       2118.87       1865.74        56.50 o                         
  -4   1   4          7.12         19.21         6.56 o                         
  -3   1   4       2903.18       3298.37        80.70 o                         
  -2   1   4        211.64        392.67        18.97 o                         
  -1   1   4       5789.49       5496.69       153.41 o                         
   0   1   4       6988.16       6620.50       158.94 o                         
   1   1   4        152.67          8.08         4.72 o                         
   2   1   4      15946.58      14587.85       689.29 o                         
   3   1   4      10826.46      12358.55       585.50 o                         
   4   1   4          4.87         28.91        30.65 o                         
   7   1   4        222.70        169.63        24.86 o                         
   9   1   4        177.90         75.79        61.57 o                         
  10   1   4        280.44        216.60        83.88 o                         
  -8   2   4        367.09        369.00        38.24 o                         
  -7   2   4        934.52        920.11        51.73 o                         
  -6   2   4          7.31         -8.80        18.23 o                         
  -5   2   4       2209.24       2116.46        82.03 o                         
  -4   2   4       2496.39       2404.39        89.93 o                         
  -3   2   4        954.82        640.28        29.73 o                         
  -2   2   4       5773.31       5913.31       204.82 o                         
  -1   2   4        310.45        285.34        12.34 o                         
   0   2   4       6556.73       6239.47       173.88 o                         
   1   2   4       6506.20       6019.40       289.98 o                         
   2   2   4         13.65         -0.66         9.48 o                         
   3   2   4       7936.20       8551.22       408.48 o                         
   4   2   4       4627.74       5723.25       276.71 o                         
   5   2   4        281.24        296.66        26.95 o                         
   6   2   4       6389.82       6457.86       314.43 o                         
   8   2   4        787.30       3389.31       997.39 o                         
   9   2   4        857.09        440.50       148.23 o                         
  -8   3   4          0.36         24.88        28.90 o                         
  -7   3   4        453.62        457.75        40.33 o                         
  -6   3   4        345.71        314.01        28.55 o                         
  -5   3   4        192.80        272.75        23.50 o                         
  -4   3   4       3484.12       3288.53       120.18 o                         
  -3   3   4       1861.33       2151.98        80.44 o                         
  -2   3   4       2941.38       2303.66       101.03 o                         
  -1   3   4      13575.90      12645.41       349.99 o                         
   0   3   4       2974.49       3928.38       191.83 o                         
   1   3   4       8124.56       8155.99       390.49 o                         
   2   3   4       9758.02       9347.81       447.17 o                         
   3   3   4        159.59        200.24        22.74 o                         
   4   3   4       3547.41       4030.20       199.82 o                         
   5   3   4        958.72       1079.35        63.86 o                         
   6   3   4        522.51        576.86        45.33 o                         
   7   3   4       2044.37       2034.47       112.84 o                         
   8   3   4         25.80         54.47        28.01 o                         
   9   3   4        969.52        795.44        88.20 o                         
  -8   4   4        230.83        218.91        38.86 o                         
  -7   4   4          0.27        -25.11        25.30 o                         
  -6   4   4        535.38        549.09        46.41 o                         
  -5   4   4        174.32        162.01        21.74 o                         
  -4   4   4        124.48        124.29        18.84 o                         
  -3   4   4       4361.97       4289.30       153.74 o                         
  -2   4   4        308.88        323.80        21.35 o                         
  -1   4   4        779.54        480.85        18.44 o                         
   0   4   4      17556.11      19934.08       924.95 o                         
   1   4   4        124.01        129.12        16.33 o                         
   2   4   4       3024.62       3364.02       168.13 o                         
   3   4   4       6515.12       7449.97       360.01 o                         
   4   4   4        546.87        431.17        38.27 o                         
   5   4   4       2682.96       2503.52       132.62 o                         
   6   4   4        454.79        480.23        44.86 o                         
   7   4   4        410.01        416.20        50.81 o                         
   8   4   4       1058.76       1109.54        55.84 o                         
   9   4   4          2.43         -9.78        24.73 o                         
  -7   5   4        351.92        354.62        38.53 o                         
  -6   5   4          6.24         28.27        24.50 o                         
  -5   5   4        880.66        863.96        58.66 o                         
  -4   5   4        801.23        787.95        41.82 o                         
  -3   5   4        133.64        172.67        20.40 o                         
  -2   5   4       1815.13       1632.28        65.53 o                         
  -1   5   4        452.92        444.10        21.46 o                         
   0   5   4       1852.49       2041.36        73.88 o                         
   1   5   4       1979.26       1980.42        72.49 o                         
   2   5   4        140.72         92.03        14.79 o                         
   3   5   4       4354.11       4646.55       506.06 o                         
   4   5   4       1032.24       1109.12        47.73 o                         
   5   5   4       1024.24       1029.31       102.83 o                         
   6   5   4       2874.39       3014.33       113.01 o                         
   7   5   4        401.68        502.04        37.32 o                         
   8   5   4        384.62        398.71        34.86 o                         
   9   5   4        777.57        776.98        55.25 o                         
  -6   6   4        246.47        283.79        35.33 o                         
  -5   6   4         67.43        105.50        43.34 o                         
  -4   6   4       1121.39       1153.80        58.01 o                         
  -3   6   4        458.83        547.42        37.29 o                         
  -2   6   4        340.68        388.75        23.29 o                         
  -1   6   4       1516.92       1584.72        60.23 o                         
   0   6   4         53.90         25.29         9.96 o                         
   1   6   4       1383.40       1328.36        52.58 o                         
   2   6   4        716.27        857.55        38.38 o                         
   3   6   4        579.74        625.73        33.15 o                         
   4   6   4       2542.89       2651.27        99.27 o                         
   5   6   4        307.42        327.98        27.66 o                         
   6   6   4        766.97        760.73        43.33 o                         
   7   6   4       1370.40       1471.08        67.41 o                         
   8   6   4         95.13        136.22        38.60 o                         
  -5   7   4         68.28         35.92        27.50 o                         
  -4   7   4        134.65        116.49        33.32 o                         
  -3   7   4        754.87        776.88        61.72 o                         
  -2   7   4          3.20        -25.80        22.71 o                         
  -1   7   4        835.67       1014.47        43.86 o                         
   0   7   4       1505.48       1481.66        59.18 o                         
   1   7   4          3.14         28.33        13.88 o                         
   2   7   4       1720.51       1896.35        73.95 o                         
   3   7   4       1351.56       1197.51        52.44 o                         
   4   7   4        134.87        115.61        19.35 o                         
   5   7   4       1204.81       1243.04        56.89 o                         
   6   7   4        155.39        153.49        24.18 o                         
   7   7   4        277.04        287.28        34.33 o                         
  -4   8   4         29.18         23.38        34.40 o                         
  -3   8   4        117.04        135.24        36.18 o                         
  -2   8   4        451.41        399.85        51.47 o                         
  -1   8   4         12.94          7.68        17.30 o                         
   0   8   4        926.40       1003.25        46.77 o                         
   1   8   4        566.87        522.51        71.29 o                         
   2   8   4          2.60         43.65        18.59 o                         
   3   8   4       1462.17       1348.09        60.12 o                         
   4   8   4        454.12        508.71        38.34 o                         
   5   8   4         20.59         13.57        22.10 o                         
   6   8   4        800.43        787.68        50.76 o                         
   7   8   4         13.39         19.08        29.39 o                         
  -3   9   4         43.42         79.84        41.24 o                         
  -2   9   4         83.12        105.66        33.75 o                         
  -1   9   4        385.67        368.14        49.69 o                         
   0   9   4          0.40        -33.65        26.02 o                         
   1   9   4        323.11        294.27        28.49 o                         
   2   9   4        136.97         83.94        23.56 o                         
   3   9   4         33.66         -1.19        21.39 o                         
   4   9   4        361.68        371.29        34.34 o                         
   5   9   4         28.81         38.85        26.65 o                         
   1  10   4          2.46         17.34        25.68 o                         
   2  10   4         84.09         69.50        33.64 o                         
  -4  -9   5         19.92         62.63        38.15 o                         
  -3  -9   5        307.78        258.74        43.93 o                         
  -2  -9   5         31.84         70.57        35.95 o                         
  -1  -9   5        246.04        240.61        26.80 o                         
   0  -9   5        413.80        378.63        37.55 o                         
   1  -9   5         21.92         23.84        22.01 o                         
   2  -9   5        426.66        442.17        98.39 o                         
   3  -9   5        295.30        317.85        59.82 o                         
  -5  -8   5        489.93        432.77        51.69 o                         
  -4  -8   5        204.32        169.71        35.31 o                         
  -3  -8   5        168.66        142.99        33.98 o                         
  -2  -8   5       1279.19       1263.97        54.15 o                         
  -1  -8   5        283.43        253.25        62.37 o                         
   0  -8   5        284.50        247.61        23.33 o                         
   1  -8   5       1038.92       1187.54        63.22 o                         
   2  -8   5          2.64         -7.23        18.34 o                         
   3  -8   5        455.76        497.61        38.18 o                         
   4  -8   5        150.62        145.65        34.53 o                         
   5  -8   5        202.27        147.67        28.62 o                         
  -6  -7   5        137.14        117.15        35.74 o                         
  -5  -7   5        219.87        196.21        35.31 o                         
  -4  -7   5        693.78        597.30        55.06 o                         
  -3  -7   5        303.74        390.16        46.15 o                         
  -2  -7   5       1052.63        916.48        40.50 o                         
  -1  -7   5       1329.43       1230.82        50.72 o                         
   0  -7   5        615.57        766.52        52.52 o                         
   1  -7   5       1547.57       1683.98        67.07 o                         
   2  -7   5       1136.34       1295.26        56.37 o                         
   3  -7   5          7.47          7.96        16.69 o                         
   4  -7   5       1044.76       1024.82       100.76 o                         
   5  -7   5        103.86         91.29        34.97 o                         
   6  -7   5        167.54        164.56        27.20 o                         
  -7  -6   5          6.86         -7.50        31.98 o                         
  -6  -6   5        625.12        593.97        58.80 o                         
  -5  -6   5        508.81        535.22        52.15 o                         
  -4  -6   5        156.43        141.67        27.58 o                         
  -3  -6   5       1357.45       1189.63        73.23 o                         
  -2  -6   5        117.75         94.18        11.07 o                         
  -1  -6   5       1541.14       1393.97        53.99 o                         
   0  -6   5       1097.45       1142.77        46.70 o                         
   1  -6   5         76.90         47.01        11.98 o                         
   2  -6   5       2683.00       2924.26       159.03 o                         
   3  -6   5        952.10       1162.35        51.42 o                         
   4  -6   5        347.98        353.98        27.80 o                         
   5  -6   5       1919.73       1906.88        77.39 o                         
   6  -6   5        326.74        243.07        26.54 o                         
   7  -6   5        227.02        244.31        40.61 o                         
  -8  -5   5        356.36        422.61        52.11 o                         
  -7  -5   5        608.00        570.03        59.01 o                         
  -6  -5   5         38.97         56.46        25.14 o                         
  -5  -5   5       1691.94       1473.80        87.31 o                         
  -4  -5   5       1120.23       1155.44        70.94 o                         
  -3  -5   5        659.88        513.10        40.93 o                         
  -2  -5   5       2305.20       2099.38        88.18 o                         
  -1  -5   5         42.94         45.74         9.04 o                         
   0  -5   5       2839.90       2715.55       135.89 o                         
   1  -5   5       1168.71       1111.77        44.95 o                         
   2  -5   5        982.44        745.16        67.37 o                         
   3  -5   5       3338.83       3848.06       177.94 o                         
   4  -5   5        675.27        624.85        34.31 o                         
   5  -5   5       1037.56       1258.73        54.76 o                         
   6  -5   5       2001.23       1903.22        76.79 o                         
   7  -5   5        139.73         83.62        30.23 o                         
   8  -5   5        488.25        533.26        59.86 o                         
  -8  -4   5          1.56          6.17        33.08 o                         
  -7  -4   5        448.08        460.59        51.47 o                         
  -6  -4   5        342.34        322.21        41.30 o                         
  -5  -4   5        559.96        570.87        45.10 o                         
  -4  -4   5       2915.66       2392.31       124.20 o                         
  -3  -4   5        262.67        214.88        24.95 o                         
  -2  -4   5       4573.92       4655.33       228.56 o                         
  -1  -4   5       5570.59       5216.18       237.69 o                         
   0  -4   5        107.31         69.13         8.75 o                         
   1  -4   5       5566.67       5654.84       193.75 o                         
   2  -4   5       3208.46       3748.05       131.73 o                         
   3  -4   5        364.89        326.82        21.89 o                         
   4  -4   5       3456.97       3162.09       113.86 o                         
   5  -4   5        484.30        458.05        29.23 o                         
   6  -4   5        825.73       1107.23        69.49 o                         
   7  -4   5       1144.58       1126.04        76.65 o                         
   8  -4   5         31.82         61.75        33.52 o                         
  -8  -3   5        247.35        233.55        27.89 o                         
  -7  -3   5         13.45         -7.06        23.60 o                         
  -6  -3   5        428.99        407.19        40.21 o                         
  -5  -3   5        175.13        122.27        21.63 o                         
  -4  -3   5        816.96        843.93        52.05 o                         
  -3  -3   5       3664.85       3343.08       165.67 o                         
  -2  -3   5         13.98         18.08        11.03 o                         
  -1  -3   5       8871.96       8330.72       399.12 o                         
   0  -3   5       8446.59       8830.52       297.38 o                         
   1  -3   5        232.75        257.84        32.58 o                         
   2  -3   5       8291.68       8794.32       298.17 o                         
   3  -3   5       4877.45       4259.39       236.69 o                         
   4  -3   5        437.99        423.91        24.24 o                         
   5  -3   5       2315.34       2416.63        71.75 o                         
   6  -3   5        500.29        437.88        25.49 o                         
   7  -3   5        893.07        875.57        66.74 o                         
   8  -3   5        415.15        419.44        50.14 o                         
   9  -3   5         27.80         39.48        38.59 o                         
  -8  -2   5        565.90        573.32        52.49 o                         
  -7  -2   5        367.68        315.52        28.34 o                         
  -6  -2   5        425.82        364.11        27.61 o                         
  -5  -2   5       1099.83        972.86        41.58 o                         
  -4  -2   5       1400.91       1521.61        80.25 o                         
  -3  -2   5       1863.19       1865.91        95.30 o                         
  -2  -2   5       4933.24       4216.79       205.37 o                         
  -1  -2   5       1564.78       1370.63        49.38 o                         
   0  -2   5       7055.37       7635.55       211.84 o                         
   1  -2   5       2809.33       3162.87        89.90 o                         
   2  -2   5       4425.50       4882.87       167.72 o                         
   3  -2   5       4403.33       4070.49       141.56 o                         
   4  -2   5       1137.19        998.66        41.08 o                         
   5  -2   5       3352.75       3638.28       128.89 o                         
   6  -2   5       1753.86       1476.17        58.89 o                         
   7  -2   5        337.91        322.48        26.38 o                         
   8  -2   5       1178.69       1210.04        57.65 o                         
   9  -2   5        603.27        591.42        61.88 o                         
  -8  -1   5         80.55        101.67        21.61 o                         
  -7  -1   5       1400.40       1212.39        43.11 o                         
  -6  -1   5        380.45        304.88        18.29 o                         
  -5  -1   5        901.94        822.13        28.76 o                         
  -4  -1   5       5805.97       6057.21       146.29 o                         
  -3  -1   5        905.83       1000.94        26.93 o                         
  -2  -1   5       1815.24       1806.14        52.61 o                         
  -1  -1   5      11917.42      12207.10       290.67 o                         
   0  -1   5        358.91        341.02        20.25 o                         
   1  -1   5       7372.77       6261.38       151.35 o                         
   2  -1   5        170.28        128.87         8.15 o                         
   3  -1   5       2061.92       2069.55        74.64 o                         
   4  -1   5       5326.08       6153.63       210.65 o                         
   5  -1   5        239.53        418.02        32.02 o                         
   6  -1   5       2806.82       2533.75       131.51 o                         
   7  -1   5       2554.01       2418.72        91.25 o                         
   8  -1   5         17.94         20.59        17.99 o                         
   9  -1   5       1166.62       1147.13        85.16 o                         
  -8   0   5        138.73         96.45        78.77 o                         
  -7   0   5          6.44          9.51        12.57 o                         
  -6   0   5       1747.05       1632.89        52.02 o                         
  -5   0   5        259.50        276.83        15.97 o                         
  -4   0   5       1722.70       1488.10        45.54 o                         
  -3   0   5       6359.87       6178.06       172.82 o                         
  -2   0   5         11.34          6.41         4.72 o                         
  -1   0   5       6065.66       8019.75       223.24 o                         
   0   0   5       5748.14       5625.91       157.60 o                         
   1   0   5       1607.92       1625.43        41.67 o                         
   2   0   5      11078.94       9930.01       343.72 o                         
   3   0   5       2224.08       3085.91       107.97 o                         
   6   0   5        153.38        111.89        19.86 o                         
   9   0   5        116.32        113.79        34.77 o                         
  -8   1   5        379.09        367.30        36.30 o                         
  -7   1   5        594.04        599.31        41.25 o                         
  -6   1   5         44.38         55.83        10.80 o                         
  -5   1   5       1062.57       1153.84        38.21 o                         
  -4   1   5        257.27        304.30        28.48 o                         
  -3   1   5       2221.74       1843.81        46.97 o                         
  -2   1   5       1789.44       1827.86        66.70 o                         
  -1   1   5        808.90        931.18        26.13 o                         
   0   1   5      12231.99      11435.97       316.45 o                         
   1   1   5       3074.75       2317.68        81.94 o                         
   2   1   5       3345.95       3187.12       156.45 o                         
   3   1   5      19128.20      18997.12       897.35 o                         
   7   1   5        138.39         25.82        96.65 o                         
   9   1   5        421.52        420.20       183.32 o                         
  -8   2   5         86.01        106.79        31.26 o                         
  -7   2   5        664.33        774.79        49.56 o                         
  -6   2   5        176.27        217.70        25.67 o                         
  -5   2   5        729.05        770.41        39.72 o                         
  -4   2   5       2319.28       2545.77        95.14 o                         
  -3   2   5         51.39         22.13         9.75 o                         
  -2   2   5       3719.68       4190.24       147.32 o                         
  -1   2   5       2976.16       2661.54        77.09 o                         
   0   2   5        597.59        653.02        28.83 o                         
   1   2   5       6566.02       7160.03       344.64 o                         
   2   2   5       2208.54       2345.33       119.67 o                         
   3   2   5       3009.97       2526.12       128.04 o                         
   4   2   5       9081.39       7874.57       378.74 o                         
   5   2   5        248.30        315.57        30.25 o                         
   6   2   5       2792.04       3032.59       155.22 o                         
   7   2   5       1985.41       2308.44       124.61 o                         
   8   2   5         94.90         60.45        27.35 o                         
   9   2   5        830.89        993.25        77.87 o                         
  -8   3   5         13.56         40.96        32.42 o                         
  -7   3   5        146.53        161.90        29.27 o                         
  -6   3   5        601.98        687.04        43.61 o                         
  -5   3   5          4.78          7.01        16.11 o                         
  -4   3   5       2331.75       2628.37        98.86 o                         
  -3   3   5       3850.87       4118.58       147.39 o                         
  -2   3   5          2.45         74.66        11.15 o                         
  -1   3   5      10572.24      10532.96       292.47 o                         
   0   3   5       4153.67       4082.75       144.35 o                         
   1   3   5        335.23        438.85        32.28 o                         
   2   3   5       4583.80       4190.46       207.11 o                         
   3   3   5        858.27        772.98        49.24 o                         
   4   3   5        997.08       1005.72        60.57 o                         
   5   3   5       1490.26       1589.83        89.37 o                         
   6   3   5        157.37         76.80        22.73 o                         
   7   3   5       2494.36       2457.55       132.89 o                         
   8   3   5        510.34        587.80        58.34 o                         
   9   3   5        305.53        315.92        47.02 o                         
  -7   4   5         46.96         39.59        28.95 o                         
  -6   4   5        206.84        231.44        32.99 o                         
  -5   4   5        543.84        557.03        37.57 o                         
  -4   4   5         48.80         46.10        17.22 o                         
  -3   4   5       2458.61       2444.63       168.53 o                         
  -2   4   5       1816.99       1917.29        74.66 o                         
  -1   4   5          9.11         16.25         5.07 o                         
   0   4   5       9861.64      10768.53       514.73 o                         
   1   4   5        356.20        306.14        28.73 o                         
   2   4   5       1165.33        815.37        52.43 o                         
   3   4   5       5476.50       5095.63       251.24 o                         
   4   4   5          8.22         31.76        21.83 o                         
   5   4   5       1144.30       1126.16        71.42 o                         
   6   4   5       1383.17       1461.32        89.45 o                         
   7   4   5         46.52         25.81        28.01 o                         
   8   4   5       1587.56       1681.58       107.40 o                         
   9   4   5        158.07        212.10        48.54 o                         
  -7   5   5        367.63        410.00        42.19 o                         
  -6   5   5         80.99        108.12        28.92 o                         
  -5   5   5        253.46        279.87        29.45 o                         
  -4   5   5        745.77        599.00        38.08 o                         
  -3   5   5         34.32         32.49        16.06 o                         
  -2   5   5        740.80        868.75        42.51 o                         
  -1   5   5        474.38        491.90        24.10 o                         
   0   5   5        250.82        309.76        19.41 o                         
   1   5   5       2457.86       2283.17        87.44 o                         
   2   5   5         73.26         83.39        18.09 o                         
   3   5   5       3120.17       3115.92       160.34 o                         
   4   5   5       3056.13       2920.68       153.64 o                         
   5   5   5          3.44        -26.90        23.15 o                         
   6   5   5       2239.11       2208.53       124.94 o                         
   7   5   5       1561.04       1491.01        68.47 o                         
   8   5   5         21.40        -14.62        22.82 o                         
   9   5   5        610.76        523.91        47.03 o                         
  -6   6   5        317.45        342.38        40.51 o                         
  -5   6   5          2.31          5.29        24.78 o                         
  -4   6   5        353.22        361.44        32.51 o                         
  -3   6   5        718.94        758.75        51.87 o                         
  -2   6   5         65.72        108.97        24.48 o                         
  -1   6   5        503.63        478.13        30.73 o                         
   0   6   5        409.17        405.07        24.30 o                         
   1   6   5        632.05        622.55        30.99 o                         
   2   6   5       1499.14       1323.92        54.33 o                         
   3   6   5         83.66         60.43        23.05 o                         
   4   6   5       1789.64       1625.33        67.13 o                         
   5   6   5       1338.47       1507.59        64.86 o                         
   6   6   5         20.46         21.34        19.47 o                         
   7   6   5       1124.57       1112.78        58.08 o                         
   8   6   5        392.51        380.13        37.09 o                         
  -5   7   5         89.97         85.86        30.58 o                         
  -4   7   5         20.93         30.65        35.51 o                         
  -3   7   5        595.22        634.63        57.47 o                         
  -2   7   5        185.59        126.01        31.34 o                         
  -1   7   5        188.07        162.87        18.19 o                         
   0   7   5       1709.53       1578.64        62.86 o                         
   1   7   5        351.27        347.94        26.92 o                         
   2   7   5        433.42        478.70        31.71 o                         
   3   7   5       1720.06       1592.30        65.60 o                         
   4   7   5         73.71        147.13        21.98 o                         
   5   7   5        499.23        490.32        38.59 o                         
   6   7   5        306.86        329.59        31.76 o                         
   7   7   5         48.17         46.40        25.68 o                         
  -4   8   5         88.98        119.56        40.81 o                         
  -3   8   5         29.22         54.25        32.42 o                         
  -2   8   5        430.29        399.36        49.04 o                         
  -1   8   5         94.58        127.95        34.63 o                         
   0   8   5        253.92        277.29        24.83 o                         
   1   8   5        903.63        800.08        43.58 o                         
   2   8   5        198.14        263.21        26.30 o                         
   3   8   5        484.61        419.35        36.71 o                         
   4   8   5        664.85        726.85        44.80 o                         
   5   8   5         20.38         17.33        21.94 o                         
   6   8   5        446.54        404.53        36.94 o                         
  -2   9   5          9.35         36.83        38.37 o                         
  -1   9   5        231.89        259.11        44.80 o                         
   0   9   5         56.20         82.27        33.75 o                         
   1   9   5         78.83         79.24        45.22 o                         
   2   9   5        174.99        187.14        26.56 o                         
   3   9   5          2.82          5.40        25.10 o                         
   4   9   5        249.03        277.16        33.16 o                         
   5   9   5        180.79        155.30        32.70 o                         
  -3  -9   6        171.71        207.19        43.25 o                         
  -2  -9   6        180.43        199.92        43.25 o                         
  -1  -9   6         58.07         35.07        34.41 o                         
   0  -9   6        366.21        328.53        29.20 o                         
   1  -9   6         79.37         95.77        24.49 o                         
   2  -9   6        229.73        268.61        31.15 o                         
  -5  -8   6        308.20        343.72        49.67 o                         
  -4  -8   6        561.74        541.39        58.12 o                         
  -3  -8   6         15.50         23.82        30.43 o                         
  -2  -8   6        810.59        856.11        67.47 o                         
  -1  -8   6        592.44        600.81        35.53 o                         
   0  -8   6         59.72         35.60        17.42 o                         
   1  -8   6        696.72        736.91        42.12 o                         
   2  -8   6         20.82         23.15        19.49 o                         
   3  -8   6        241.43        252.40        43.26 o                         
   4  -8   6        253.57        271.64        30.73 o                         
  -6  -7   6        207.47        155.36        40.61 o                         
  -5  -7   6          1.69         -5.51        28.67 o                         
  -4  -7   6        509.86        668.41        60.76 o                         
  -3  -7   6        818.05        856.27        63.72 o                         
  -2  -7   6        118.59        132.38        16.11 o                         
  -1  -7   6       1235.52       1239.25        51.26 o                         
   0  -7   6       1311.46       1153.03       134.73 o                         
   1  -7   6        932.37        976.52        45.08 o                         
   2  -7   6        882.71        793.10        42.42 o                         
   3  -7   6        156.56        208.48        23.74 o                         
   4  -7   6        648.83        667.76        42.84 o                         
   5  -7   6        223.70        170.28        28.14 o                         
   6  -7   6         12.40         46.93        54.36 o                         
  -7  -6   6        119.58        137.22        38.39 o                         
  -6  -6   6        195.20        184.49        36.19 o                         
  -5  -6   6        594.53        536.25        50.62 o                         
  -4  -6   6          0.05          6.39        23.60 o                         
  -3  -6   6        598.66        618.65        49.97 o                         
  -2  -6   6        230.07        324.47        21.19 o                         
  -1  -6   6        565.80        643.02        31.66 o                         
   0  -6   6       1350.56       1401.44        55.23 o                         
   1  -6   6        174.03        105.34        15.70 o                         
   2  -6   6       2001.56       1896.11        74.38 o                         
   3  -6   6       2335.14       2335.66        90.57 o                         
   4  -6   6         37.11         -1.43        16.63 o                         
   5  -6   6       1248.03       1161.19        55.26 o                         
   6  -6   6        731.01        745.59        67.66 o                         
   7  -6   6          5.86          0.44        33.52 o                         
  -7  -5   6        501.19        537.29        59.21 o                         
  -6  -5   6         44.48         32.86        28.67 o                         
  -5  -5   6        778.64        808.43        58.19 o                         
  -4  -5   6       1023.71       1018.87        65.80 o                         
  -3  -5   6         41.32         31.54        18.97 o                         
  -2  -5   6       1802.30       1798.76        98.14 o                         
  -1  -5   6        176.10        209.44        16.50 o                         
   0  -5   6        961.30       1200.70        99.52 o                         
   1  -5   6       2039.86       1912.68        71.61 o                         
   2  -5   6         43.22         34.60        12.50 o                         
   3  -5   6       2082.79       2399.93       111.60 o                         
   4  -5   6       2168.97       2012.63        78.29 o                         
   5  -5   6        102.48         95.33        18.92 o                         
   6  -5   6       1633.88       1636.19        69.97 o                         
   7  -5   6        647.40        640.61        60.13 o                         
  -8  -4   6          5.59         11.77        25.84 o                         
  -7  -4   6        283.99        245.26        36.65 o                         
  -6  -4   6        431.12        440.27        46.39 o                         
  -5  -4   6         91.41         18.31        21.40 o                         
  -4  -4   6       2168.09       2291.56       120.33 o                         
  -3  -4   6       1467.05       1509.69        83.11 o                         
  -2  -4   6        660.23        715.13        47.59 o                         
  -1  -4   6       6161.00       6794.83       262.08 o                         
   0  -4   6       1141.42       1213.72        46.72 o                         
   1  -4   6       1757.96       1873.05        69.25 o                         
   2  -4   6       4676.33       5052.87       226.37 o                         
   3  -4   6        335.82        189.23        25.18 o                         
   4  -4   6       1734.24       1774.71        69.78 o                         
   5  -4   6        912.78        959.61        46.01 o                         
   6  -4   6        302.45        272.79        24.51 o                         
   7  -4   6       1157.80       1158.80        76.65 o                         
   8  -4   6         65.57         14.78        31.10 o                         
  -8  -3   6        189.64        201.08        28.52 o                         
  -7  -3   6         37.55         26.00        19.28 o                         
  -6  -3   6        418.35        403.90        32.14 o                         
  -5  -3   6        636.97        799.32        53.08 o                         
  -4  -3   6        263.24        193.88        23.63 o                         
  -3  -3   6       3682.04       3924.18       194.00 o                         
  -2  -3   6       1823.62       2046.49       105.69 o                         
  -1  -3   6       2565.97       2657.92        80.43 o                         
   0  -3   6      10263.40      11045.56       371.60 o                         
   1  -3   6       1685.94       1673.51        49.90 o                         
   2  -3   6       2849.36       3212.38       126.74 o                         
   3  -3   6       5347.93       5855.46       201.89 o                         
   4  -3   6         78.50        112.11        14.46 o                         
   5  -3   6       2233.93       2140.13        81.69 o                         
   6  -3   6       1034.04        895.27        59.82 o                         
   7  -3   6        371.92        343.87        42.85 o                         
   8  -3   6        786.60        852.64        69.23 o                         
  -8  -2   6        238.27        246.12        28.19 o                         
  -7  -2   6        610.34        593.63        38.40 o                         
  -6  -2   6         57.43         86.49        16.54 o                         
  -5  -2   6       1640.43       1644.40        67.68 o                         
  -4  -2   6       2392.18       2315.38        85.30 o                         
  -3  -2   6          8.91         13.53         8.50 o                         
  -2  -2   6       3845.75       4515.21       109.47 o                         
  -1  -2   6       1095.76       1425.14        37.04 o                         
   0  -2   6       2678.79       3222.54        91.87 o                         
   1  -2   6       5906.74       6329.00       218.41 o                         
   2  -2   6         23.41         24.30         7.50 o                         
   3  -2   6       4402.62       4074.35       142.35 o                         
   4  -2   6       4089.25       4639.29       162.77 o                         
   5  -2   6        458.87        479.91        28.67 o                         
   6  -2   6       3402.51       3313.11       119.06 o                         
   7  -2   6       2023.08       2172.32        83.66 o                         
   8  -2   6        590.97        621.32        56.36 o                         
   9  -2   6        878.09        755.03        66.81 o                         
  -8  -1   6          1.41          7.02        32.31 o                         
  -7  -1   6        887.42        778.83        41.77 o                         
  -6  -1   6       1117.62       1236.00        41.80 o                         
  -5  -1   6         79.30        100.87        10.67 o                         
  -4  -1   6       3661.04       3429.12        98.37 o                         
  -3  -1   6       2598.12       2541.43        73.61 o                         
  -2  -1   6        335.48        238.21        11.96 o                         
  -1  -1   6       4816.71       5586.64       156.93 o                         
   0  -1   6       1324.71       1324.39        50.51 o                         
   1  -1   6       2803.26       4017.85        98.61 o                         
   2  -1   6       3036.92       2936.40        84.43 o                         
   3  -1   6        177.17        157.56        11.37 o                         
   4  -1   6       8741.48       8503.69       289.51 o                         
   5  -1   6        996.73       1036.13        60.75 o                         
   6  -1   6        544.50        469.63        38.03 o                         
   7  -1   6       5173.37       5451.00       270.41 o                         
   8  -1   6        444.44        317.84        27.54 o                         
   9  -1   6        404.21        444.35        54.55 o                         
  -8   0   6        247.44        265.97        46.35 o                         
  -7   0   6         58.67         98.98        15.55 o                         
  -6   0   6       1792.77       1782.71        56.71 o                         
  -5   0   6        313.95        275.35        18.50 o                         
  -4   0   6        186.03        272.98        20.26 o                         
  -3   0   6       5238.69       5881.02       165.22 o                         
  -2   0   6         34.80         34.85         6.58 o                         
  -1   0   6       3747.96       3141.33        90.39 o                         
   0   0   6       8820.84      10783.73       299.38 o                         
   1   0   6       1478.50       1761.82        52.45 o                         
   2   0   6       9803.95      10453.14       289.46 o                         
   3   0   6       9357.24       8245.68       261.67 o                         
   4   0   6         13.13         23.73        20.29 o                         
   9   0   6         10.15         -7.52        31.69 o                         
  -8   1   6         84.70         77.67        29.68 o                         
  -7   1   6        641.37        618.88        46.03 o                         
  -6   1   6          0.51         -0.57        17.44 o                         
  -5   1   6        735.19        672.11        26.57 o                         
  -4   1   6        555.88        578.28        22.77 o                         
  -3   1   6       1341.03       1586.52        86.91 o                         
  -2   1   6       3446.91       3406.71        97.74 o                         
  -1   1   6         58.31         62.69         7.39 o                         
   0   1   6       8218.93       7633.49       213.53 o                         
   1   1   6      11271.72      12227.93       368.48 o                         
   2   1   6        156.76        105.98        15.90 o                         
   3   1   6      10553.31      11775.40       560.29 o                         
   4   1   6       7878.47       7597.90       365.53 o                         
  -8   2   6          2.16          5.17        31.81 o                         
  -7   2   6        338.22        374.07        36.43 o                         
  -6   2   6        603.01        516.62        51.84 o                         
  -5   2   6         80.66         82.18        18.69 o                         
  -4   2   6       1912.38       2085.75        80.61 o                         
  -3   2   6       1004.78        978.41        29.18 o                         
  -2   2   6       1117.76        937.04        39.11 o                         
  -1   2   6       4699.29       4728.22       134.11 o                         
   0   2   6        847.94        899.15        37.81 o                         
   1   2   6       4871.72       4551.52       223.80 o                         
   2   2   6       5438.23       4914.36       240.89 o                         
   3   2   6         15.08         40.80        14.11 o                         
   4   2   6       5197.87       5577.30       272.06 o                         
   5   2   6       1458.40       1357.07        76.47 o                         
   6   2   6       1133.45       1156.45        70.52 o                         
   7   2   6       2821.87       2484.78       133.75 o                         
   8   2   6        122.14        134.80        32.65 o                         
   9   2   6        543.82        649.42        63.86 o                         
  -7   3   6         14.15         23.38        28.87 o                         
  -6   3   6        709.33        812.12        49.49 o                         
  -5   3   6        408.51        359.96        32.38 o                         
  -4   3   6        573.99        728.30        39.47 o                         
  -3   3   6       4161.58       3841.57       139.14 o                         
  -2   3   6        831.26        950.36        51.16 o                         
  -1   3   6       1677.86       1494.18        58.73 o                         
   0   3   6       3642.19       3720.15       133.08 o                         
   1   3   6       1068.15        978.95        58.20 o                         
   2   3   6       1459.26       1435.54        80.61 o                         
   3   3   6       1094.48       1190.12        69.28 o                         
   4   3   6        214.85        216.38        26.94 o                         
   5   3   6       2742.03       2682.04       140.92 o                         
   6   3   6        229.55        141.51        27.15 o                         
   7   3   6       1457.41       1409.41        87.88 o                         
   8   3   6       1563.30       1524.21        97.63 o                         
   9   3   6          3.78        -27.79        35.50 o                         
  -7   4   6        135.38        140.30        33.58 o                         
  -6   4   6          7.03         18.50        25.02 o                         
  -5   4   6        531.46        546.94        40.32 o                         
  -4   4   6        474.09        324.22        29.30 o                         
  -3   4   6        684.59        543.62        66.05 o                         
  -2   4   6       2098.55       1990.61        78.00 o                         
  -1   4   6        107.69        136.21        16.80 o                         
   0   4   6       3476.89       3180.18       161.40 o                         
   1   4   6       1678.54       1423.97        80.42 o                         
   2   4   6          1.91        -23.15        15.44 o                         
   3   4   6       3094.03       3124.46       160.90 o                         
   4   4   6        988.82       1043.93        67.39 o                         
   5   4   6        334.66        267.71        33.57 o                         
   6   4   6       2296.58       2236.05       125.23 o                         
   7   4   6        304.23        339.59        43.28 o                         
   8   4   6        866.19        724.63        72.13 o                         
   9   4   6        458.78        393.84        57.65 o                         
  -6   5   6        186.70        165.38        30.43 o                         
  -5   5   6          1.98        -34.96        25.91 o                         
  -4   5   6        423.27        373.48        32.01 o                         
  -3   5   6        275.72        311.91        28.71 o                         
  -2   5   6        181.27        144.54        20.84 o                         
  -1   5   6       1048.25        780.21        33.67 o                         
   0   5   6          8.34          9.26        16.32 o                         
   1   5   6       2944.87       2969.08       152.57 o                         
   2   5   6       1055.27       1254.33        75.18 o                         
   3   5   6        782.01        722.25        54.03 o                         
   4   5   6       4283.14       4154.63       211.86 o                         
   5   5   6        876.24        935.69        67.53 o                         
   6   5   6        463.40        447.88        51.26 o                         
   7   5   6       1679.77       1538.53       100.13 o                         
   8   5   6        164.60        209.49        69.62 o                         
  -6   6   6        213.63        214.80        37.98 o                         
  -5   6   6         52.27         26.03        25.91 o                         
  -4   6   6         25.10          7.54        23.16 o                         
  -3   6   6        731.13        704.14        43.29 o                         
  -2   6   6         10.25         29.55        22.49 o                         
  -1   6   6        139.39        107.76        14.23 o                         
   0   6   6       2004.41       2043.05        76.56 o                         
   1   6   6         85.66         90.95        14.72 o                         
   2   6   6       1255.22       1212.27        51.76 o                         
   3   6   6       1146.89       1276.03        55.49 o                         
   4   6   6        514.92        465.02        47.85 o                         
   5   6   6       1437.61       1398.02        62.99 o                         
   6   6   6        171.30        184.74        32.33 o                         
   7   6   6        341.18        251.22        31.06 o                         
   8   6   6        595.44        610.48        52.60 o                         
  -5   7   6        112.87         92.76        33.34 o                         
  -4   7   6         11.19        -10.81        31.09 o                         
  -3   7   6        296.55        325.86        45.70 o                         
  -2   7   6        555.69        527.80        54.37 o                         
  -1   7   6         16.10          6.82        14.73 o                         
   0   7   6        956.02       1026.34        46.53 o                         
   1   7   6       1045.12        935.47       126.72 o                         
   2   7   6          3.32         34.75        16.28 o                         
   3   7   6        922.85        967.61        47.75 o                         
   4   7   6        322.53        356.10        29.89 o                         
   5   7   6         67.92         74.21        22.06 o                         
   6   7   6        303.60        307.70        49.23 o                         
   7   7   6          4.84         -3.70        30.43 o                         
  -3   8   6          5.15         51.38        34.18 o                         
  -2   8   6        227.31        261.54        41.27 o                         
  -1   8   6        285.72        337.99        44.15 o                         
   0   8   6          0.08         15.10        17.85 o                         
   1   8   6        569.55        521.06        38.13 o                         
   2   8   6        364.39        383.38        45.82 o                         
   3   8   6         52.77         76.12        24.70 o                         
   4   8   6        502.53        513.45        40.20 o                         
   5   8   6         64.47        118.71        25.73 o                         
   6   8   6        149.92        134.15        29.40 o                         
  -1   9   6         53.39         71.24        38.16 o                         
   0   9   6        102.20        147.36        41.03 o                         
   1   9   6          7.30        -29.19        26.79 o                         
   2   9   6        154.45        203.43        29.56 o                         
   3   9   6         56.72         61.20        27.56 o                         
   4   9   6        161.44        130.98        39.16 o                         
  -2  -9   7        245.61        264.41        45.91 o                         
  -1  -9   7         10.18        -35.95        33.30 o                         
   0  -9   7        194.80        213.38        27.89 o                         
   1  -9   7        234.59        220.89        28.99 o                         
  -4  -8   7        459.31        473.13        56.55 o                         
  -3  -8   7        145.75        157.75        37.95 o                         
  -2  -8   7        199.72        176.11        36.19 o                         
  -1  -8   7        483.38        441.64        49.71 o                         
   0  -8   7         32.61         25.82        18.64 o                         
   1  -8   7        246.83        259.31        26.03 o                         
   2  -8   7        152.74        121.38        29.46 o                         
   3  -8   7         63.02         79.92        22.60 o                         
   4  -8   7        325.79        328.30        33.38 o                         
  -5  -7   7         75.56         69.92        33.53 o                         
  -4  -7   7        180.95         92.46        32.88 o                         
  -3  -7   7        799.75        593.08        52.87 o                         
  -2  -7   7         45.87        119.32        29.11 o                         
  -1  -7   7        691.70        656.38        34.86 o                         
   0  -7   7       1094.79       1119.73        49.85 o                         
   1  -7   7         12.19         12.12        16.36 o                         
   2  -7   7        655.33        630.08        39.08 o                         
   3  -7   7        537.90        534.45        37.92 o                         
   4  -7   7        156.84        160.35        25.18 o                         
   5  -7   7        414.20        373.73        66.03 o                         
  -6  -6   7         12.66         18.97        31.76 o                         
  -5  -6   7        244.00        227.13        35.54 o                         
  -4  -6   7         46.81         93.74        28.67 o                         
  -3  -6   7        117.73         93.55        26.03 o                         
  -2  -6   7        655.71        597.57        48.88 o                         
  -1  -6   7         23.71         10.38        12.22 o                         
   0  -6   7       1206.20       1014.51        43.65 o                         
   1  -6   7       1735.22       1988.43        76.28 o                         
   2  -6   7        296.04        329.07        26.43 o                         
   3  -6   7       2355.98       2551.36        96.95 o                         
   4  -6   7        897.16        802.78        57.32 o                         
   5  -6   7        353.02        340.20        31.07 o                         
   6  -6   7        780.87        801.17        50.82 o                         
  -7  -5   7        385.24        399.91        48.58 o                         
  -6  -5   7        252.37        308.58        40.39 o                         
  -5  -5   7        237.17        178.79        31.79 o                         
  -4  -5   7        625.23        533.33        47.32 o                         
  -3  -5   7        278.67        275.34        34.89 o                         
  -2  -5   7        930.14        876.27        59.58 o                         
  -1  -5   7        661.39        511.48        25.49 o                         
   0  -5   7        223.02        285.83        21.00 o                         
   1  -5   7       2463.23       2552.23        93.24 o                         
   2  -5   7        773.00        952.00        43.77 o                         
   3  -5   7        343.79        402.20        28.47 o                         
   4  -5   7       3008.86       3047.84       113.25 o                         
   5  -5   7        255.62        216.00        24.17 o                         
   6  -5   7        676.92        749.80        45.70 o                         
   7  -5   7        818.97        707.57        62.82 o                         
  -7  -4   7         38.77         65.43        23.48 o                         
  -6  -4   7        558.66        528.34        83.87 o                         
  -5  -4   7        112.61        105.68        26.70 o                         
  -4  -4   7       1036.12       1001.92        63.37 o                         
  -3  -4   7       2672.17       2425.03       127.12 o                         
  -2  -4   7         65.57         54.93        19.63 o                         
  -1  -4   7       3091.21       2781.74        98.36 o                         
   0  -4   7       3787.47       3770.93       131.59 o                         
   1  -4   7         53.94         59.60         7.79 o                         
   2  -4   7       2293.60       2336.24       186.95 o                         
   3  -4   7        896.56        955.88        63.25 o                         
   4  -4   7        310.17        378.51        28.07 o                         
   5  -4   7       1127.52       1221.59        54.75 o                         
   6  -4   7          5.45         -0.48        17.65 o                         
   7  -4   7        941.90        935.30        69.49 o                         
   8  -4   7        423.54        414.77        53.67 o                         
  -7  -3   7        169.79        187.93        25.32 o                         
  -6  -3   7        108.84         88.50        19.63 o                         
  -5  -3   7        902.85        794.89        40.66 o                         
  -4  -3   7        167.77        134.45        16.61 o                         
  -3  -3   7       2499.51       2296.31        85.43 o                         
  -2  -3   7       3304.82       2896.83        83.78 o                         
  -1  -3   7          0.43          7.11         7.26 o                         
   0  -3   7       4668.34       4770.40       279.90 o                         
   1  -3   7       2907.43       2995.74       149.71 o                         
   2  -3   7        440.00        434.37        24.16 o                         
   3  -3   7       3993.60       3944.12       139.48 o                         
   4  -3   7        867.61        778.78        37.66 o                         
   5  -3   7        800.62       1017.87        63.86 o                         
   6  -3   7       1310.35       1382.57        82.06 o                         
   7  -3   7          1.23         56.23        25.36 o                         
   8  -3   7        764.02        684.68        62.58 o                         
  -8  -2   7         18.72         51.50        24.52 o                         
  -7  -2   7        595.15        590.63        47.85 o                         
  -6  -2   7        524.91        448.40        32.44 o                         
  -5  -2   7        168.06        183.63        18.98 o                         
  -4  -2   7       1721.30       1585.91        62.45 o                         
  -3  -2   7        405.37        347.61        21.72 o                         
  -2  -2   7       2277.28       1873.47        48.13 o                         
  -1  -2   7       1543.77       1438.90        54.55 o                         
   0  -2   7        262.96        198.71        12.15 o                         
   1  -2   7       3524.39       3954.34       112.45 o                         
   3  -2   7       2274.40       2788.43       100.62 o                         
   4  -2   7       5956.81       5719.88       198.76 o                         
   5  -2   7        319.96        270.65        22.89 o                         
   6  -2   7       2307.42       2382.56       126.79 o                         
   7  -2   7       2481.67       2223.56       121.87 o                         
   8  -2   7          0.35         12.35        26.90 o                         
   9  -2   7        633.36        702.84        66.75 o                         
  -8  -1   7         64.99         57.79        37.72 o                         
  -7  -1   7        203.47        235.31        24.54 o                         
  -6  -1   7        752.51        613.06        35.27 o                         
  -5  -1   7        238.43        186.78        14.12 o                         
  -4  -1   7        581.77        518.34        21.92 o                         
  -3  -1   7       2652.36       2404.37        70.62 o                         
  -2  -1   7        428.16        249.16        13.68 o                         
  -1  -1   7       2237.14       2223.33        65.97 o                         
   0  -1   7       1502.31       1577.47        59.41 o                         
   1  -1   7       1684.20       1461.82        44.68 o                         
   2  -1   7       3381.61       3959.13       113.06 o                         
   3  -1   7        305.59        218.35        13.28 o                         
   4  -1   7       3286.04       3577.98       183.15 o                         
   6  -1   7        117.27         17.65        79.87 o                         
   9  -1   7          8.22         34.49        56.12 o                         
  -8   0   7        136.05        121.12        43.90 o                         
  -7   0   7         84.21         14.56        31.32 o                         
  -6   0   7        307.27        329.62        21.05 o                         
  -5   0   7        201.49        143.02        13.13 o                         
  -4   0   7          4.90         17.05         9.01 o                         
  -3   0   7       2507.10       2433.30        71.85 o                         
  -2   0   7       1517.10       1268.99        40.36 o                         
  -1   0   7          3.38          1.32         6.60 o                         
   0   0   7       9271.16       9750.32       307.38 o                         
   1   0   7       4448.65       4030.40       115.00 o                         
   2   0   7       3683.53       3870.48       135.12 o                         
   3   0   7       3972.87       4272.35       149.28 o                         
   7   0   7         26.03         -2.84        20.14 o                         
   9   0   7        211.56        157.15       124.58 o                         
  -8   1   7          1.57         -7.28        38.15 o                         
  -7   1   7        309.12        339.95        34.58 o                         
  -6   1   7         87.35         78.19        23.63 o                         
  -5   1   7        199.66        187.96        15.88 o                         
  -4   1   7        990.32        920.41        32.89 o                         
  -3   1   7        134.25        146.70        11.35 o                         
  -2   1   7       2461.92       2444.39        72.15 o                         
  -1   1   7       2092.13       2447.87        72.23 o                         
   0   1   7       1091.56       1192.45        38.40 o                         
   1   1   7      10744.62      10736.58       298.87 o                         
   2   1   7       1397.61       1487.32        56.99 o                         
   3   1   7       2059.87       1502.90        81.33 o                         
   4   1   7       6291.16       6766.59       327.79 o                         
   5   1   7        130.14         52.08        16.99 o                         
   6   1   7        569.47        667.13        48.87 o                         
   8   1   7         53.80         61.42        93.74 o                         
  -7   2   7         29.62         99.78        40.69 o                         
  -6   2   7        750.26        812.71        49.46 o                         
  -5   2   7         75.22         98.65        21.04 o                         
  -4   2   7        731.74        714.69        27.47 o                         
  -3   2   7       2820.96       2417.66        83.61 o                         
  -2   2   7          1.13         -5.11         7.03 o                         
  -1   2   7       2800.59       3033.35        88.55 o                         
   0   2   7       1979.43       1730.55        63.46 o                         
   1   2   7        492.35        437.86        34.74 o                         
   2   2   7       2663.73       2567.96       132.16 o                         
   3   2   7        244.42        332.38        30.70 o                         
   4   2   7       2700.55       2529.57       131.44 o                         
   5   2   7       1953.28       1898.61       102.92 o                         
   6   2   7         55.36         25.37        21.40 o                         
   7   2   7       2157.38       2303.69       127.76 o                         
   8   2   7        953.28        953.16        71.94 o                         
   9   2   7         93.69        110.74        38.38 o                         
  -7   3   7         17.94        -22.59        39.92 o                         
  -6   3   7        324.58        266.36        37.32 o                         
  -5   3   7        639.26        629.77        40.09 o                         
  -4   3   7         27.52         25.51        17.84 o                         
  -3   3   7       1695.53       1764.35        99.30 o                         
  -2   3   7       2048.32       1993.31       130.95 o                         
  -1   3   7         24.21         23.77        21.50 o                         
   0   3   7       2123.65       2000.22        76.73 o                         
   1   3   7        812.48        975.41        60.73 o                         
   2   3   7        352.16        156.68        23.20 o                         
   3   3   7       2151.28       2029.58       109.63 o                         
   4   3   7          7.29          1.32        17.86 o                         
   5   3   7       2267.46       2039.97       112.18 o                         
   6   3   7       1051.35       1321.10        82.65 o                         
   7   3   7        340.73        326.62        41.52 o                         
   8   3   7       1751.67       1555.77        99.25 o                         
   9   3   7        400.24        429.53        55.65 o                         
  -6   4   7         25.53         -8.36        27.76 o                         
  -5   4   7        210.80        238.56        42.82 o                         
  -4   4   7        396.35        467.19        36.65 o                         
  -3   4   7         35.44         19.56        16.39 o                         
  -2   4   7       1214.41       1617.21        67.08 o                         
  -1   4   7        521.63        435.33        45.33 o                         
   0   4   7        717.13        623.01        46.49 o                         
   1   4   7       2138.40       2294.25       122.52 o                         
   2   4   7        281.47        278.07        34.45 o                         
   3   4   7       1555.07       1431.79        84.72 o                         
   4   4   7       2788.00       2759.00       147.60 o                         
   5   4   7         28.58         55.36        27.13 o                         
   6   4   7       1596.86       1606.25        98.16 o                         
   7   4   7        856.57        788.47        68.38 o                         
   8   4   7        149.89         83.40        35.96 o                         
   9   4   7        385.61        442.31        61.61 o                         
  -6   5   7        161.75        186.67        35.16 o                         
  -5   5   7         51.10         19.80        30.66 o                         
  -4   5   7        158.00        227.27        28.40 o                         
  -3   5   7        285.89        371.56        32.54 o                         
  -2   5   7         29.06         68.15        18.87 o                         
  -1   5   7       1381.82       1470.36        56.86 o                         
   0   5   7         30.20         57.12        19.63 o                         
   1   5   7       1723.75       1893.58       104.78 o                         
   2   5   7       2598.82       2290.72       124.67 o                         
   3   5   7          6.87         39.25        22.49 o                         
   4   5   7       1852.22       1796.25       105.22 o                         
   5   5   7       1785.75       1914.47       112.69 o                         
   6   5   7         23.58         39.48        30.65 o                         
   7   5   7        927.25        793.67        73.48 o                         
   8   5   7        336.79        466.53        58.51 o                         
  -5   6   7         91.57        132.81        40.70 o                         
  -4   6   7         10.43         -7.43        24.80 o                         
  -3   6   7        548.60        493.73        40.44 o                         
  -2   6   7        206.96        209.68        33.77 o                         
  -1   6   7          4.95         -4.88        16.43 o                         
   0   6   7       2065.33       2049.94        78.11 o                         
   1   6   7         47.26         12.08        14.57 o                         
   2   6   7        440.93        331.47        31.82 o                         
   3   6   7       1517.41       1516.71        91.70 o                         
   4   6   7         24.87         43.23        27.13 o                         
   5   6   7        610.89        576.36        57.92 o                         
   6   6   7        396.61        396.23        49.69 o                         
   7   6   7         29.98         -3.26        24.23 o                         
   8   6   7        640.07        617.52        50.69 o                         
  -4   7   7         75.42         58.23        39.92 o                         
  -3   7   7         48.43         39.92        37.27 o                         
  -2   7   7        504.93        602.33        60.76 o                         
  -1   7   7        240.82        258.70        37.30 o                         
   0   7   7        103.94        135.32        18.64 o                         
   1   7   7        926.15        803.27        42.43 o                         
   2   7   7        240.03        255.15        24.88 o                         
   3   7   7        213.59        224.94        24.18 o                         
   4   7   7        383.68        292.71        29.58 o                         
   5   7   7          2.68         12.45        21.67 o                         
   6   7   7        259.44        258.07        31.67 o                         
   7   7   7         66.40         53.20        33.20 o                         
  -3   8   7         66.91         30.66        43.45 o                         
  -2   8   7         56.00         82.05        39.92 o                         
  -1   8   7        163.86        153.35        39.72 o                         
   0   8   7         87.25         61.99        30.00 o                         
   1   8   7        184.44        184.04        25.04 o                         
   2   8   7        286.42        301.19        30.01 o                         
   3   8   7         14.04         14.61        20.19 o                         
   4   8   7        329.36        252.24        29.56 o                         
   5   8   7        174.13        213.96        30.95 o                         
   6   8   7         23.82         -6.10        29.33 o                         
   0   9   7         96.43        106.99        37.94 o                         
   1   9   7          0.77        -16.98        33.74 o                         
   2   9   7        118.28        152.95        29.23 o                         
   3   9   7        158.61        134.92        30.95 o                         
  -3  -8   8        302.98        285.44        43.49 o                         
  -2  -8   8          1.27         -7.94        28.67 o                         
  -1  -8   8        277.53        252.53        39.95 o                         
   0  -8   8        133.28        169.53        24.04 o                         
   1  -8   8         96.01         75.06        22.11 o                         
   2  -8   8        195.72        219.07        27.66 o                         
   3  -8   8          1.19         -7.04        24.09 o                         
  -5  -7   8        144.51        194.60        42.58 o                         
  -4  -7   8         18.01         40.36        29.99 o                         
  -3  -7   8        473.55        580.57        60.09 o                         
  -2  -7   8        275.01        248.13        38.19 o                         
  -1  -7   8        239.49        182.76        33.77 o                         
   0  -7   8        937.79        895.90        51.58 o                         
   1  -7   8        146.75        175.63        21.98 o                         
   2  -7   8        438.68        481.73        36.77 o                         
   3  -7   8        611.28        604.25        41.13 o                         
   4  -7   8         15.38          1.16        22.15 o                         
   5  -7   8        308.46        315.00        34.26 o                         
  -6  -6   8         17.94         -9.04        34.40 o                         
  -5  -6   8        102.40        105.67        34.63 o                         
  -4  -6   8        195.87        233.49        34.87 o                         
  -3  -6   8         34.96         42.12        27.57 o                         
  -2  -6   8        918.24        881.73        61.76 o                         
  -1  -6   8        170.45        148.48        17.01 o                         
   0  -6   8        984.86       1009.98        45.25 o                         
   1  -6   8       2488.26       2683.42       100.19 o                         
   2  -6   8          2.82         15.90        15.42 o                         
   3  -6   8       1173.90       1145.06        53.29 o                         
   4  -6   8       1108.34       1250.51        58.08 o                         
   5  -6   8          0.83         -5.53        42.01 o                         
   6  -6   8        403.38        414.07        36.19 o                         
  -6  -5   8        276.13        233.89        42.93 o                         
  -5  -5   8          0.43         -3.53        27.12 o                         
  -4  -5   8        487.21        569.64        50.82 o                         
  -3  -5   8        819.95        773.68        58.42 o                         
  -2  -5   8        224.31        192.05        27.37 o                         
  -1  -5   8        830.12        861.91        37.91 o                         
   0  -5   8        779.72        817.98        37.17 o                         
   1  -5   8       2268.06       2559.68        75.94 o                         
   2  -5   8       1176.10       1024.71        46.62 o                         
   3  -5   8         10.80         10.14        15.00 o                         
   4  -5   8       1939.66       2231.72        87.30 o                         
   5  -5   8        410.71        453.33        35.60 o                         
   6  -5   8         93.02        115.45        25.02 o                         
   7  -5   8        711.20        703.27        66.33 o                         
  -7  -4   8          0.24         18.61        23.77 o                         
  -6  -4   8        406.60        406.59        41.19 o                         
  -5  -4   8        437.85        530.17        37.84 o                         
  -4  -4   8        214.23        256.56        23.00 o                         
  -3  -4   8       2242.66       2221.35        84.83 o                         
  -2  -4   8       1057.47        919.15        96.20 o                         
  -1  -4   8        709.09        713.89        26.21 o                         
   0  -4   8       2094.60       2198.39        65.65 o                         
   1  -4   8        528.98        423.88        19.06 o                         
   2  -4   8        622.48        747.22        40.70 o                         
   3  -4   8       1016.95       1175.79        72.24 o                         
   4  -4   8         42.12         86.45        17.61 o                         
   5  -4   8       1258.70       1203.09        55.66 o                         
   6  -4   8        202.56        189.34        26.37 o                         
   7  -4   8        425.67        517.94        53.45 o                         
  -7  -3   8        193.17        155.98        27.04 o                         
  -6  -3   8          1.42        -16.57        18.49 o                         
  -5  -3   8        694.98        649.22        41.03 o                         
  -4  -3   8        440.12        516.46        31.71 o                         
  -3  -3   8        320.92        341.42        43.29 o                         
  -2  -3   8       2363.78       2454.38        62.18 o                         
  -1  -3   8        170.72        182.03        13.19 o                         
   0  -3   8       2398.48       2487.25        73.40 o                         
   1  -3   8       2910.21       2796.04        81.73 o                         
   2  -3   8         45.40         68.22        17.43 o                         
   3  -3   8       1748.37       2159.66       131.17 o                         
   4  -3   8       1791.34       1631.58        65.83 o                         
   5  -3   8        149.18        196.91        25.27 o                         
   6  -3   8       1386.22       1285.97        58.11 o                         
   7  -3   8        258.10        248.33        34.44 o                         
   8  -3   8        392.45        409.65        49.47 o                         
  -7  -2   8        209.55        224.79        27.46 o                         
  -6  -2   8        541.46        530.44        35.75 o                         
  -5  -2   8          0.74         12.07        15.27 o                         
  -4  -2   8        798.89        726.48        35.83 o                         
  -3  -2   8        554.97        639.98        21.12 o                         
  -2  -2   8        206.49        241.60        15.51 o                         
  -1  -2   8       1609.89       1768.37       121.84 o                         
   0  -2   8          7.51         27.34         7.86 o                         
   1  -2   8       3582.37       3928.31       127.27 o                         
   2  -2   8       2727.10       3085.84       125.33 o                         
   3  -2   8        450.90        352.70        24.63 o                         
   5  -2   8       2051.22       1899.60        75.34 o                         
   6  -2   8        453.52        430.42        39.11 o                         
   7  -2   8       2068.58       1927.92       109.40 o                         
   8  -2   8        271.65        252.73       144.03 o                         
  -7  -1   8          0.51          6.53        20.50 o                         
  -6  -1   8        393.21        374.88        30.51 o                         
  -5  -1   8        731.24        658.34        28.58 o                         
  -4  -1   8         23.41         36.74         9.99 o                         
  -3  -1   8       1478.41       1527.84        47.85 o                         
  -2  -1   8        703.83        975.40        33.21 o                         
  -1  -1   8       1199.63       1377.03        43.98 o                         
   0  -1   8       3296.82       3435.00        99.25 o                         
   1  -1   8         51.46         36.56         7.82 o                         
   2  -1   8       3484.79       3097.00        98.35 o                         
   3  -1   8       2885.55       2727.04        92.92 o                         
   4  -1   8        453.51        335.78        29.39 o                         
   9  -1   8        104.49         31.49        69.49 o                         
  -7   0   8         49.66         37.94        35.73 o                         
  -6   0   8         28.48         34.84        19.03 o                         
  -5   0   8        470.86        508.37        25.60 o                         
  -4   0   8        300.16        288.91        18.69 o                         
  -3   0   8        681.69        734.64        27.71 o                         
  -2   0   8       3847.28       3725.89       227.88 o                         
  -1   0   8        487.79        593.90        23.07 o                         
   0   0   8       3660.23       4545.96       229.77 o                         
   1   0   8       6356.48       6390.02       180.34 o                         
   2   0   8        110.80        110.26        12.63 o                         
   3   0   8       2174.69       1765.94        70.91 o                         
   4   0   8       2677.60       2995.03       152.37 o                         
   5   0   8        206.17        106.18        76.27 o                         
  -7   1   8        206.67        168.95        33.84 o                         
  -6   1   8        171.97        229.44        29.49 o                         
  -5   1   8         74.11         68.51        14.06 o                         
  -4   1   8        807.99        858.72        37.70 o                         
  -3   1   8        112.83        165.53        13.59 o                         
  -2   1   8       1296.38       1299.19        42.00 o                         
  -1   1   8       3585.44       4034.66       146.31 o                         
   0   1   8        152.69        172.86        12.93 o                         
   1   1   8       4675.76       4365.76       125.70 o                         
   2   1   8       4165.75       3843.97       135.85 o                         
   3   1   8         77.29         55.37        16.33 o                         
   4   1   8       4072.60       3856.32       192.94 o                         
   5   1   8        664.40        741.87        51.55 o                         
   6   1   8        137.04         79.00        21.18 o                         
   7   1   8       1758.51       2131.40       119.97 o                         
   8   1   8         20.67         18.08        26.91 o                         
   9   1   8        366.05        374.72        50.79 o                         
  -7   2   8          3.74        -27.23        30.45 o                         
  -6   2   8        877.09        918.27        66.16 o                         
  -5   2   8        234.78        227.67        26.53 o                         
  -4   2   8         67.36         89.20        18.11 o                         
  -3   2   8       2043.86       2262.30        74.10 o                         
  -2   2   8        204.56        228.65        15.56 o                         
  -1   2   8        391.90        422.89        34.98 o                         
   0   2   8       1656.77       1609.84        51.31 o                         
   1   2   8        111.12        182.71        25.82 o                         
   2   2   8       2624.12       2775.71       143.56 o                         
   3   2   8       1009.22       1006.91        62.10 o                         
   4   2   8        782.31        702.41        50.93 o                         
   5   2   8       4640.12       4193.13       211.55 o                         
   6   2   8        291.04        345.79        40.85 o                         
   7   2   8       1204.97       1404.93        87.99 o                         
   8   2   8       1530.84       1533.73        98.49 o                         
   9   2   8         24.10         35.51        36.61 o                         
  -6   3   8         58.01        115.29        29.03 o                         
  -5   3   8        533.53        480.86        38.75 o                         
  -4   3   8        353.87        360.37        30.85 o                         
  -3   3   8        363.12        464.05        40.53 o                         
  -2   3   8       1286.48       1360.10        57.94 o                         
  -1   3   8        367.46        348.45        27.57 o                         
   0   3   8        866.55        726.73        51.85 o                         
   1   3   8       1788.39       1625.20        91.77 o                         
   2   3   8          3.55         24.70        17.42 o                         
   3   3   8       2214.84       2200.72       120.28 o                         
   4   3   8        530.49        644.99        50.19 o                         
   5   3   8       1268.33       1239.04        77.87 o                         
   6   3   8       2537.17       2594.50       141.82 o                         
   7   3   8         54.96         11.47        27.57 o                         
   8   3   8        978.19        773.15        70.61 o                         
   9   3   8        697.80        866.59        84.67 o                         
  -6   4   8         71.01         63.83        30.29 o                         
  -5   4   8         35.21         57.46        27.35 o                         
  -4   4   8        259.80        294.12        29.86 o                         
  -3   4   8         36.40         18.89        19.09 o                         
  -2   4   8        587.82        518.28        35.03 o                         
  -1   4   8        698.12        637.41        36.78 o                         
   0   4   8          0.46         30.65        17.64 o                         
   1   4   8       2197.71       2409.63       129.37 o                         
   2   4   8       1657.74       1477.08        87.19 o                         
   3   4   8        141.03        117.18        24.94 o                         
   4   4   8       2953.53       2917.03       155.43 o                         
   5   4   8        751.39        754.32        59.52 o                         
   6   4   8        321.29        352.65        43.72 o                         
   7   4   8        922.89        880.89        72.60 o                         
   8   4   8         11.25         48.52        39.69 o                         
  -5   5   8         72.94         59.60        55.70 o                         
  -4   5   8         32.13         52.92        24.25 o                         
  -3   5   8        302.22        271.64        29.82 o                         
  -2   5   8          3.34         -8.48        18.06 o                         
  -1   5   8        959.99        996.50        68.00 o                         
   0   5   8        371.08        401.61        41.97 o                         
   1   5   8        103.94        119.36        24.93 o                         
   2   5   8       1884.32       1733.78       101.91 o                         
   3   5   8        779.03        830.41        61.31 o                         
   4   5   8        135.77        199.91        34.86 o                         
   5   5   8       1673.21       1477.44        95.06 o                         
   6   5   8        377.18        419.63        52.12 o                         
   7   5   8        240.71        201.96        47.46 o                         
   8   5   8        364.86        355.72        57.19 o                         
  -5   6   8        116.41        145.90        36.64 o                         
  -4   6   8         80.54         27.57        29.08 o                         
  -3   6   8        205.24        151.78        29.02 o                         
  -2   6   8        428.70        413.98        52.13 o                         
  -1   6   8         68.50         48.53        28.01 o                         
   0   6   8        955.86        791.02        56.80 o                         
   1   6   8        266.01        319.91        39.96 o                         
   2   6   8          4.86         23.38        24.04 o                         
   3   6   8        718.85        749.23        60.83 o                         
   4   6   8        100.59         84.71        29.12 o                         
   5   6   8        150.97        135.48        37.07 o                         
   6   6   8        527.65        479.06        55.68 o                         
   7   6   8         18.71         43.00        41.90 o                         
  -3   7   8          8.09        -27.12        33.52 o                         
  -2   7   8        156.59        172.99        39.05 o                         
  -1   7   8        485.58        397.03        47.06 o                         
   0   7   8         35.60         46.01        17.59 o                         
   1   7   8        424.32        396.41        34.05 o                         
   2   7   8        307.30        356.85        29.89 o                         
   3   7   8         16.63         -6.87        18.75 o                         
   4   7   8        292.49        235.18        28.02 o                         
   5   7   8          8.59          4.52        33.08 o                         
   6   7   8        182.95        173.96        31.60 o                         
  -2   8   8          4.24         -0.66        35.50 o                         
  -1   8   8         28.82         38.59        33.74 o                         
   0   8   8        223.11        192.01        41.49 o                         
   1   8   8         43.69         30.76        28.34 o                         
   2   8   8        205.74        195.25        44.58 o                         
   3   8   8        128.99        132.96        27.53 o                         
   4   8   8        169.17        113.83        34.53 o                         
   5   8   8        272.43        329.35        36.99 o                         
   2   9   8         51.26         51.38        29.53 o                         
  -2  -8   9         59.16         32.86        34.41 o                         
  -1  -8   9        105.72        143.61        35.30 o                         
   0  -8   9        225.93        179.65        41.49 o                         
   1  -8   9          6.90          4.57        22.93 o                         
   2  -8   9        205.29        215.13        28.74 o                         
  -4  -7   9          4.96          4.63        32.86 o                         
  -3  -7   9        197.12        137.48        32.66 o                         
  -2  -7   9        425.33        355.61        42.63 o                         
  -1  -7   9          0.23          6.17        25.80 o                         
   1  -7   9        633.69        620.49        39.43 o                         
   2  -7   9         23.80         31.89        30.10 o                         
   3  -7   9        467.81        432.45        41.86 o                         
   4  -7   9        166.50        179.48        28.49 o                         
  -5  -6   9         31.58          4.07        25.48 o                         
  -4  -6   9        197.62        150.73        33.98 o                         
  -3  -6   9          2.16        -36.61        25.14 o                         
  -2  -6   9        580.01        431.68        45.53 o                         
  -1  -6   9        499.78        440.18        46.85 o                         
   0  -6   9        144.03        141.69        14.40 o                         
   1  -6   9       1137.32       1168.90        52.32 o                         
   2  -6   9        516.31        554.46        36.54 o                         
   3  -6   9        172.57        161.35        23.43 o                         
   4  -6   9        947.45        883.14        49.47 o                         
   5  -6   9        216.16        155.62        27.46 o                         
  -6  -5   9        278.85        285.02        33.53 o                         
  -5  -5   9         81.83        110.97        24.39 o                         
  -4  -5   9        126.79        110.90        24.82 o                         
  -3  -5   9        619.61        516.60        87.55 o                         
  -2  -5   9         46.47         53.99        16.21 o                         
  -1  -5   9        602.82        551.69        27.20 o                         
   0  -5   9        961.01        811.24        33.25 o                         
   1  -5   9        143.20        121.37        14.46 o                         
   2  -5   9        693.55        769.06        58.28 o                         
   3  -5   9        316.78        310.80        26.72 o                         
   4  -5   9        674.48        796.74        44.78 o                         
   5  -5   9        836.17        786.61        79.65 o                         
   6  -5   9         38.90         49.15        30.66 o                         
  -6  -4   9        201.92        170.07        26.51 o                         
  -5  -4   9        530.87        462.59        38.95 o                         
  -4  -4   9          6.35         26.41        17.11 o                         
  -3  -4   9        403.24        323.32        30.15 o                         
  -2  -4   9       1352.78       1239.44        52.32 o                         
  -1  -4   9        107.87         86.42        11.39 o                         
   0  -4   9        337.71        254.38        19.75 o                         
   1  -4   9       1672.91       1772.18        55.24 o                         
   2  -4   9         83.45         19.58        13.82 o                         
   3  -4   9       1000.29        954.49        52.83 o                         
   4  -4   9        163.24         95.49        19.25 o                         
   5  -4   9        851.24        968.66        48.88 o                         
   6  -4   9        705.35        684.95        43.18 o                         
   7  -4   9         36.67        120.20        31.54 o                         
  -6  -3   9         73.13         80.18        23.14 o                         
  -5  -3   9        204.98        179.02        22.28 o                         
  -4  -3   9        274.75        191.31        20.28 o                         
  -3  -3   9          2.80          4.10        17.09 o                         
  -2  -3   9       1398.39       1239.65        41.10 o                         
  -1  -3   9        403.49        370.70        20.09 o                         
   0  -3   9         81.68         70.66        10.29 o                         
   1  -3   9       2513.29       2670.79        78.95 o                         
   2  -3   9        897.18        813.23        38.19 o                         
   4  -3   9       2612.83       2508.26       151.08 o                         
   5  -3   9        132.17        155.61        24.82 o                         
   6  -3   9        716.48        856.36        47.02 o                         
   7  -3   9        620.63        464.85        47.74 o                         
   8  -3   9         24.93         63.51        31.32 o                         
  -7  -2   9         15.99         24.27        23.22 o                         
  -6  -2   9        321.57        305.59        28.26 o                         
  -5  -2   9        165.07        145.13        25.38 o                         
  -4  -2   9        117.85        128.65        32.65 o                         
  -3  -2   9        649.63        503.99        23.23 o                         
  -2  -2   9         11.01         16.15        10.25 o                         
  -1  -2   9       1090.36       1114.09        49.31 o                         
   0  -2   9        346.90        509.20        26.91 o                         
   1  -2   9       1012.46       1224.68        45.82 o                         
   2  -2   9       3782.06       3616.23       364.85 o                         
   3  -2   9        482.30        372.89        32.83 o                         
   4  -2   9       1919.95       1900.96        92.59 o                         
   5  -2   9       2937.04       2962.24       111.25 o                         
   6  -2   9        140.57         74.38        42.14 o                         
   7  -2   9        711.83         21.89       107.03 o                         
   8  -2   9        508.80         57.22       163.05 o                         
  -7  -1   9         68.14         -0.66        39.04 o                         
  -6  -1   9        117.00        110.90        21.80 o                         
  -5  -1   9        483.38        438.57        31.32 o                         
  -4  -1   9         69.97         65.04        24.13 o                         
  -3  -1   9       1098.21       1029.51        36.61 o                         
  -2  -1   9       1477.71       1162.39        85.92 o                         
  -1  -1   9         39.18         15.28         9.24 o                         
   0  -1   9       2355.03       2618.22        77.87 o                         
   1  -1   9        795.77       1016.54        76.98 o                         
   2  -1   9        691.04        829.21       111.01 o                         
   3  -1   9       2746.61       2954.33        87.68 o                         
   4  -1   9        199.50        168.15        14.28 o                         
   7  -1   9         26.79         19.56        28.89 o                         
  -7   0   9         70.20         58.89        43.01 o                         
  -6   0   9         12.86          9.58        17.72 o                         
  -5   0   9        335.05        410.22        25.41 o                         
  -4   0   9        578.03        502.90        31.15 o                         
  -3   0   9         18.00         22.64        10.89 o                         
  -2   0   9       2747.85       2645.17        79.06 o                         
  -1   0   9       1737.70       1881.43        58.37 o                         
   0   0   9        248.73        202.28        14.58 o                         
   1   0   9       3439.85       3663.35       106.75 o                         
   2   0   9       1276.65       1534.30        60.69 o                         
   3   0   9        218.00        330.17        24.55 o                         
   4   0   9       1863.67       1678.48        93.05 o                         
   5   0   9        160.87         95.34        22.07 o                         
   6   0   9        824.17        989.51        65.07 o                         
  -7   1   9         46.81         95.50        42.13 o                         
  -6   1   9        108.32        131.30        28.54 o                         
  -5   1   9          5.66         10.76        12.75 o                         
  -4   1   9        418.42        279.29        26.34 o                         
  -3   1   9        456.68        406.10        22.64 o                         
  -2   1   9         26.59         56.51        10.42 o                         
  -1   1   9       1921.77       2003.56        62.15 o                         
   0   1   9       1186.57       1151.67        48.66 o                         
   1   1   9        876.70        893.89        33.02 o                         
   2   1   9       2250.83       2628.44       116.11 o                         
   3   1   9        291.77        267.91        32.25 o                         
   4   1   9       1385.09       1212.73        71.28 o                         
   5   1   9       1075.32       1126.84        70.04 o                         
   6   1   9         37.77         39.48        23.60 o                         
   7   1   9       1327.70       1326.96        86.47 o                         
   8   1   9        272.69        252.53        41.06 o                         
   9   1   9         90.56         78.09        39.71 o                         
  -6   2   9        244.90        270.21        34.03 o                         
  -5   2   9        238.82        208.57        27.20 o                         
  -4   2   9         91.19         88.19        13.30 o                         
  -3   2   9        574.84        492.75        24.09 o                         
  -2   2   9        327.53        272.57        38.37 o                         
  -1   2   9         24.68         19.95        10.28 o                         
   0   2   9        876.41       1027.10        50.95 o                         
   1   2   9        253.38        357.96        36.88 o                         
   2   2   9       2261.32       2535.14       135.05 o                         
   3   2   9       1235.07       1057.59        67.25 o                         
   4   2   9         13.15          9.92        18.30 o                         
   5   2   9       3179.45       3701.77       190.66 o                         
   6   2   9        565.75        496.50        47.31 o                         
   7   2   9         11.03         -8.60        28.01 o                         
   8   2   9       1253.99       1225.25        88.85 o                         
  -6   3   9          2.23        -13.34        28.45 o                         
  -5   3   9        162.78        195.28        28.40 o                         
  -4   3   9        456.74        473.80        38.41 o                         
  -3   3   9          3.26         11.87        18.01 o                         
  -2   3   9        716.76        662.47        39.48 o                         
  -1   3   9        555.45        654.20        80.82 o                         
   0   3   9        140.67        126.85        19.01 o                         
   1   3   9       1333.10       1399.80        83.71 o                         
   2   3   9         17.66         27.57        19.41 o                         
   3   3   9       1180.41       1095.15        70.32 o                         
   4   3   9       1569.05       1627.89        95.54 o                         
   5   3   9        190.42        232.85        32.66 o                         
   6   3   9       1144.67       1077.15        76.23 o                         
   7   3   9        575.17        680.31        62.55 o                         
   8   3   9        125.16        121.34        40.59 o                         
  -5   4   9          0.39         13.62        27.09 o                         
  -4   4   9        102.84        111.98        26.59 o                         
  -3   4   9        203.41        160.81        25.09 o                         
  -2   4   9        188.96        213.77        25.48 o                         
  -1   4   9        995.71       1183.82        55.93 o                         
   0   4   9        239.89        263.38        34.88 o                         
   1   4   9        988.18        831.15        61.60 o                         
   2   4   9       1941.36       1745.80       101.28 o                         
   3   4   9        256.03        245.73        34.00 o                         
   4   4   9        888.81        933.48        67.09 o                         
   5   4   9        961.67        790.76        65.55 o                         
   6   4   9          4.91         19.85        29.11 o                         
   7   4   9        434.66        457.02        53.46 o                         
   8   4   9        116.73        103.03        39.71 o                         
  -5   5   9         55.51         78.05        31.92 o                         
  -4   5   9          0.30          5.62        26.19 o                         
  -3   5   9        236.83        301.66        32.53 o                         
  -2   5   9         58.50         87.95        23.01 o                         
  -1   5   9        171.68        262.83        38.40 o                         
   0   5   9        687.99        634.84        55.08 o                         
   1   5   9         94.42        120.90        28.02 o                         
   2   5   9        595.22        528.46        51.74 o                         
   3   5   9       1138.57       1122.14        77.79 o                         
   4   5   9         77.69         47.65        27.57 o                         
   5   5   9        671.80        570.52        58.60 o                         
   6   5   9        479.00        621.27        64.07 o                         
   7   5   9         21.42         -0.66        38.37 o                         
  -4   6   9        121.65        107.33        33.79 o                         
  -3   6   9         13.29          9.27        52.27 o                         
  -2   6   9        316.89        448.43        57.41 o                         
  -1   6   9        167.73        168.37        34.20 o                         
   0   6   9        114.36        103.27        18.31 o                         
   1   6   9        262.52        316.57        41.72 o                         
   2   6   9         55.33         28.89        27.35 o                         
   3   6   9        226.48        158.70        33.55 o                         
   4   6   9        213.94        231.74        39.95 o                         
   5   6   9         26.76          4.85        33.08 o                         
   6   6   9        476.59        432.55        58.54 o                         
   7   6   9        135.00        170.32        46.99 o                         
  -3   7   9         76.63         16.32        41.69 o                         
  -2   7   9          6.11         30.21        37.27 o                         
  -1   7   9        378.24        317.12        45.71 o                         
   0   7   9         75.79        109.41        34.41 o                         
   1   7   9         93.56        134.80        23.80 o                         
   2   7   9        232.14        198.49        44.81 o                         
   3   7   9          0.73        -25.81        21.74 o                         
   4   7   9        201.14        138.14        28.24 o                         
   5   7   9         64.64         55.70        58.78 o                         
   6   7   9         51.52         18.74        28.07 o                         
  -1   8   9          1.73        -32.42        38.81 o                         
   0   8   9        262.39        228.67        45.69 o                         
   1   8   9          6.57         -5.95        34.40 o                         
   2   8   9        127.42        111.31        34.75 o                         
   3   8   9        265.25        264.14        32.03 o                         
   4   8   9         28.80          9.49        26.64 o                         
  -3  -7  10         22.76         17.12        25.33 o                         
  -2  -7  10        460.76        458.80       102.27 o                         
  -1  -7  10        107.77         93.98        33.31 o                         
   0  -7  10        166.19        111.87        35.53 o                         
   1  -7  10        525.70        550.10        39.67 o                         
   2  -7  10         38.10         52.81        21.94 o                         
   3  -7  10        131.97        180.42        27.42 o                         
  -4  -6  10        143.31        168.12        28.24 o                         
  -3  -6  10         52.57         34.11        21.03 o                         
  -2  -6  10        156.55        148.32        22.58 o                         
  -1  -6  10        474.63        441.36        33.56 o                         
   0  -6  10         31.48         45.26        17.13 o                         
   1  -6  10        535.63        524.51        37.03 o                         
   2  -6  10        752.56        824.06        73.21 o                         
   3  -6  10         26.42         20.55        19.55 o                         
   4  -6  10        340.30        424.23        50.89 o                         
   5  -6  10        361.97        346.32        34.30 o                         
  -5  -5  10        207.68        176.09        42.48 o                         
  -4  -5  10          4.67        -15.98        25.25 o                         
  -3  -5  10        472.48        397.06        30.59 o                         
  -2  -5  10        262.19        320.20        43.82 o                         
  -1  -5  10        131.79        134.20        14.63 o                         
   0  -5  10        516.67        528.17        25.60 o                         
   1  -5  10          6.85          8.77        15.48 o                         
   3  -5  10        401.42        404.63        32.95 o                         
   4  -5  10         95.63         73.27        23.38 o                         
   5  -5  10        822.43        844.96        49.58 o                         
   6  -5  10        270.21        227.09        30.39 o                         
  -5  -4  10        258.13        278.02        37.41 o                         
  -4  -4  10        325.78        310.57        27.90 o                         
  -3  -4  10         17.45         23.09        17.08 o                         
  -2  -4  10       1038.96        977.65        45.58 o                         
  -1  -4  10        378.92        378.88        22.49 o                         
   0  -4  10        308.09        281.93        18.32 o                         
   1  -4  10       1568.87       1775.58        55.84 o                         
   2  -4  10          6.83         49.84        18.09 o                         
   4  -4  10        321.53        354.84        44.60 o                         
   5  -4  10        380.68        423.42        33.96 o                         
   6  -4  10        710.34        705.20        45.48 o                         
   7  -4  10         93.41         81.84        34.63 o                         
  -6  -3  10         68.49         52.51        24.27 o                         
  -5  -3  10         24.23        -25.81        19.52 o                         
  -4  -3  10        250.27        259.66        24.51 o                         
  -3  -3  10        268.94        237.10        22.13 o                         
  -2  -3  10        543.36        588.64        34.12 o                         
  -1  -3  10        740.87        733.50        35.77 o                         
   0  -3  10        296.30        355.83        20.42 o                         
   1  -3  10       2746.45       3358.50        98.34 o                         
   2  -3  10       1084.80       1224.43        52.03 o                         
   3  -3  10          9.85         -6.15        13.35 o                         
   4  -3  10       2038.94       2237.99        88.17 o                         
   5  -3  10        430.15        383.70        33.09 o                         
   6  -3  10        103.52         74.50        26.33 o                         
   7  -3  10        487.11         55.67       128.13 o                         
  -6  -2  10        121.09        136.41        39.38 o                         
  -5  -2  10        230.26        302.48        29.02 o                         
  -4  -2  10         27.63         54.71        17.10 o                         
  -3  -2  10        389.22        403.14        31.50 o                         
  -2  -2  10         30.85         30.13        11.87 o                         
  -1  -2  10       1323.75       1272.91        49.26 o                         
   0  -2  10       1120.18       1096.70        37.85 o                         
   1  -2  10        133.18        158.77        13.08 o                         
   2  -2  10       2449.74       2535.78        94.56 o                         
   3  -2  10       1448.59       1766.75        70.82 o                         
   4  -2  10         80.88        197.53        21.76 o                         
   5  -2  10       1810.35       1815.71       104.78 o                         
   7  -2  10        144.70        128.47       104.69 o                         
  -6  -1  10         14.29         22.13        20.83 o                         
  -5  -1  10        472.55        475.28        34.57 o                         
  -4  -1  10        253.97        255.29        19.38 o                         
  -3  -1  10        248.54        277.53        19.51 o                         
  -2  -1  10       1219.56       1476.62        56.53 o                         
  -1  -1  10        101.20        101.26        13.31 o                         
   0  -1  10       1172.50       1463.76        47.85 o                         
   1  -1  10       1351.75       1217.22        89.17 o                         
   2  -1  10         44.96         -3.96        12.24 o                         
   3  -1  10       1397.26       1525.56        62.79 o                         
   4  -1  10        632.24        635.45        43.79 o                         
   5  -1  10        405.13        521.93        35.60 o                         
   7  -1  10        147.18        100.83        51.19 o                         
  -6   0  10         54.03         61.54        39.92 o                         
  -5   0  10        102.15         96.68        23.49 o                         
  -4   0  10        627.71        595.54        29.48 o                         
  -3   0  10        142.90        154.15        24.67 o                         
  -2   0  10        825.48        732.91        60.60 o                         
  -1   0  10       1939.43       2197.70        67.78 o                         
   0   0  10        267.70        209.21        15.59 o                         
   1   0  10       1137.47        982.28        35.72 o                         
   2   0  10       1906.17       1797.40        70.93 o                         
   3   0  10          7.44         -0.42        21.50 o                         
   4   0  10       1018.12        955.20        65.37 o                         
   5   0  10        174.39        252.25        33.54 o                         
   6   0  10        619.60        707.05        56.60 o                         
   7   0  10        851.15        940.56        71.91 o                         
   8   0  10          7.65         86.00        35.95 o                         
  -6   1  10         67.78         82.71        37.94 o                         
  -5   1  10        107.63        166.49        27.45 o                         
  -4   1  10         38.29         54.28        13.89 o                         
  -3   1  10        493.17        474.32        24.22 o                         
  -2   1  10        173.72        167.51        14.60 o                         
  -1   1  10        801.63        831.69        37.50 o                         
   0   1  10       1120.33       1149.21        49.52 o                         
   1   1  10         18.65         20.54        11.73 o                         
   2   1  10       1394.57       1256.12        99.05 o                         
   3   1  10       1136.17        904.35        61.65 o                         
   4   1  10        356.79        264.85        34.46 o                         
   5   1  10       1415.78       1402.96        84.99 o                         
   6   1  10        419.12        346.60        44.62 o                         
   7   1  10        538.94        509.37        56.79 o                         
   8   1  10        544.75        670.40        68.94 o                         
  -6   2  10         10.50         -8.20        28.84 o                         
  -5   2  10        144.27        173.75        29.81 o                         
  -4   2  10        206.12        269.21        46.68 o                         
  -3   2  10         18.39         54.07        12.73 o                         
  -2   2  10        414.42        420.57        28.61 o                         
  -1   2  10         78.36         72.83        13.24 o                         
   0   2  10        773.34        791.47        40.05 o                         
   1   2  10        549.71        466.14        44.23 o                         
   2   2  10        534.73        520.71        45.55 o                         
   3   2  10       1361.49       1315.67        80.80 o                         
   4   2  10        438.04        529.88        47.51 o                         
   5   2  10       1091.35        968.98        67.36 o                         
   6   2  10       1238.58       1034.46        71.37 o                         
   7   2  10        491.29        545.28        57.22 o                         
   8   2  10        471.89        493.27        60.75 o                         
  -5   3  10         42.22         36.56        28.88 o                         
  -4   3  10        304.32        408.85        36.24 o                         
  -3   3  10         37.00         42.30        20.76 o                         
  -2   3  10        208.07        236.15        26.20 o                         
  -1   3  10        552.64        636.17       107.67 o                         
   0   3  10          8.51        -24.96        16.64 o                         
   1   3  10       1209.38       1153.37        75.63 o                         
   2   3  10        501.75        537.37        49.07 o                         
   3   3  10        120.41         94.66        29.35 o                         
   4   3  10       1731.13       1687.03       100.68 o                         
   5   3  10        100.76         94.20        28.90 o                         
   6   3  10        243.52        149.66        33.77 o                         
   7   3  10        951.79        993.08        78.13 o                         
   8   3  10          1.35         67.26        41.46 o                         
  -5   4  10          1.85        -24.46        55.46 o                         
  -4   4  10         48.82         26.63        27.21 o                         
  -3   4  10        313.10        385.16        36.46 o                         
  -2   4  10         32.51         45.01        21.13 o                         
  -1   4  10        603.63        684.84        43.79 o                         
   0   4  10        747.96        625.28        52.66 o                         
   1   4  10          1.07        -11.47        24.04 o                         
   2   4  10       1352.82       1322.37        84.53 o                         
   3   4  10        797.54        863.75        63.74 o                         
   4   4  10         31.25         21.61        29.55 o                         
   5   4  10        887.38        794.80        65.73 o                         
   6   4  10         83.63        166.10        39.04 o                         
   7   4  10        187.94        211.40        42.81 o                         
   8   4  10        207.95        194.86        50.54 o                         
  -4   5  10         19.95         48.30        31.02 o                         
  -3   5  10         96.56        127.38        29.74 o                         
  -2   5  10        147.89        123.47        26.42 o                         
  -1   5  10          0.22         -9.04        28.45 o                         
   0   5  10        408.03        376.63        46.83 o                         
   1   5  10        454.98        456.70        51.92 o                         
   2   5  10         21.45         18.75        27.13 o                         
   3   5  10        777.59        685.41        62.17 o                         
   4   5  10        302.80        383.52        47.03 o                         
   5   5  10        223.88        145.45        36.64 o                         
   6   5  10        431.77        514.65        62.95 o                         
   7   5  10          8.36        -14.33        39.25 o                         
  -3   6  10         23.93         30.40        31.10 o                         
  -2   6  10         94.03         80.08        35.96 o                         
  -1   6  10        141.05        135.03        39.05 o                         
   0   6  10         13.69         39.03        30.21 o                         
   1   6  10        124.77        168.34        35.52 o                         
   2   6  10         88.96         87.14        30.88 o                         
   3   6  10         47.46         24.48        31.54 o                         
   4   6  10        331.56        395.90        49.68 o                         
   5   6  10          2.88        -22.93        34.84 o                         
   6   6  10        352.92        230.52        50.56 o                         
  -2   7  10          5.09          4.19        37.27 o                         
  -1   7  10        147.80        119.58        40.82 o                         
   0   7  10         57.02        117.34        40.80 o                         
   1   7  10          4.02          7.18        21.53 o                         
   2   7  10        150.15         95.56        43.14 o                         
   3   7  10         15.18         46.75        35.28 o                         
   4   7  10         62.28         54.70        37.50 o                         
   5   7  10        202.97        216.26        45.46 o                         
   1   8  10          7.45          5.73        39.69 o                         
   2   8  10         34.38         34.73        27.52 o                         
  -1  -7  11        222.33        191.34        39.95 o                         
   0  -7  11          0.26        -31.09        31.09 o                         
   1  -7  11        260.56        283.63        43.92 o                         
   2  -7  11        220.17        165.22        32.63 o                         
  -3  -6  11        121.84         97.78        24.59 o                         
  -2  -6  11          2.51          8.71        19.88 o                         
  -1  -6  11        329.93        294.09        42.83 o                         
   0  -6  11        327.36        271.79        41.51 o                         
   1  -6  11         36.83         52.61        26.38 o                         
   2  -6  11        480.12        459.86        39.01 o                         
   3  -6  11        244.56        188.57        79.10 o                         
   4  -6  11        149.26        152.35        41.68 o                         
  -4  -5  11         36.50         52.06        24.39 o                         
  -3  -5  11         68.64         82.38        21.62 o                         
  -2  -5  11        267.18        211.27        24.20 o                         
  -1  -5  11          0.23          2.93        18.08 o                         
   0  -5  11        242.68        225.74        24.45 o                         
   1  -5  11        118.21        126.51        20.77 o                         
   2  -5  11        227.21        250.36        26.02 o                         
   3  -5  11        574.08        572.20        56.36 o                         
   4  -5  11         31.76          9.05        22.21 o                         
   5  -5  11        500.20        487.31        39.74 o                         
  -5  -4  11         79.99         39.88        24.54 o                         
  -4  -4  11        263.12        268.41        28.37 o                         
  -3  -4  11         17.67          5.31        37.05 o                         
  -2  -4  11        382.14        336.58        29.24 o                         
  -1  -4  11        660.19        542.75        28.38 o                         
   0  -4  11         29.91         50.49        13.16 o                         
   1  -4  11        473.89        460.09        31.73 o                         
   2  -4  11         77.50        101.03        18.12 o                         
   3  -4  11        312.19        380.14        31.30 o                         
   4  -4  11        480.52        488.17        38.76 o                         
   5  -4  11          0.87         24.14        23.70 o                         
   6  -4  11        471.21        557.12        44.90 o                         
  -5  -3  11          3.20          9.50        22.68 o                         
  -4  -3  11        100.13         79.34        21.51 o                         
  -3  -3  11        166.66        132.42        34.20 o                         
  -2  -3  11         42.14         37.74        17.41 o                         
  -1  -3  11        590.42        681.01        31.33 o                         
   0  -3  11        708.51        599.89        27.56 o                         
   1  -3  11        436.41        404.43        22.34 o                         
   2  -3  11       1204.65       1076.66        49.35 o                         
   3  -3  11        480.77        570.14        36.32 o                         
   4  -3  11        479.82        502.84        70.48 o                         
   5  -3  11        593.42        643.74        43.57 o                         
   6  -3  11         47.57        -15.38        23.34 o                         
   7  -3  11        254.05        289.66       163.88 o                         
  -5  -2  11        113.47        126.34        24.59 o                         
  -4  -2  11          5.91        -16.67        20.05 o                         
  -3  -2  11        151.53        114.65        20.46 o                         
  -2  -2  11        168.22        179.41        16.81 o                         
  -1  -2  11        156.02        231.93        33.29 o                         
   0  -2  11        336.75        336.95        21.33 o                         
   1  -2  11        662.57        651.30        50.65 o                         
   2  -2  11        492.00        531.68        33.27 o                         
   3  -2  11       1707.52       1692.01        69.39 o                         
   4  -2  11        265.58        317.93        29.34 o                         
   5  -2  11        719.56        680.66        45.34 o                         
   7  -2  11          1.51        -59.98       129.88 o                         
  -5  -1  11        178.89        242.26        27.45 o                         
  -4  -1  11        200.87        175.98        23.88 o                         
  -3  -1  11         12.06         15.02        24.68 o                         
  -2  -1  11        696.49        683.54        30.66 o                         
  -1  -1  11        183.42        209.43        16.71 o                         
   0  -1  11         25.11         53.12        15.27 o                         
   1  -1  11        836.32        885.80        34.11 o                         
   2  -1  11        211.74        115.17        29.47 o                         
   3  -1  11        233.30        255.58        22.75 o                         
   4  -1  11       1133.10        977.33        48.94 o                         
   5  -1  11         11.44          4.89        18.15 o                         
   6  -1  11        821.46       1032.51        74.34 o                         
   7  -1  11        358.23        366.77        48.58 o                         
  -5   0  11          3.88         15.77        33.74 o                         
  -4   0  11        266.36        246.73        20.60 o                         
  -3   0  11        432.32        414.62        25.73 o                         
  -2   0  11          6.59         15.77        12.71 o                         
  -1   0  11        890.07        834.28        34.45 o                         
   0   0  11        771.24        811.10        52.00 o                         
   1   0  11         59.02         94.47        13.23 o                         
   2   0  11        793.58        833.34        87.32 o                         
   3   0  11        114.78         97.68        23.06 o                         
   4   0  11        531.96        477.50        64.43 o                         
   5   0  11        500.96        430.04        43.09 o                         
   6   0  11        108.06        167.44        34.42 o                         
   7   0  11        720.46        717.09        65.89 o                         
   8   0  11        115.65        167.88        42.14 o                         
  -5   1  11        108.21        107.28        28.99 o                         
  -4   1  11          4.75          8.72        13.96 o                         
  -3   1  11        240.93        170.22        16.90 o                         
  -2   1  11        205.74        204.95        17.28 o                         
  -1   1  11        107.06        109.49        14.30 o                         
   0   1  11        797.65        934.89        37.19 o                         
   1   1  11        115.93        122.35        15.52 o                         
   2   1  11        666.90        651.03        37.45 o                         
   3   1  11       1316.22       1454.28        87.86 o                         
   4   1  11         33.48         59.99        25.36 o                         
   5   1  11        830.17        889.38        63.29 o                         
   6   1  11        839.39        779.50        63.28 o                         
   7   1  11         48.60         33.08        30.22 o                         
   8   1  11        454.49        496.09        59.64 o                         
  -5   2  11         42.86         -3.12        29.59 o                         
  -4   2  11        159.57         97.44        26.70 o                         
  -3   2  11          4.82         11.91        17.10 o                         
  -2   2  11        263.54        272.13        20.75 o                         
  -1   2  11         76.26         93.71        19.92 o                         
   0   2  11        213.06        296.67        32.31 o                         
   1   2  11        544.51        588.50        54.83 o                         
   2   2  11         13.46          7.50        24.26 o                         
   3   2  11        955.19       1045.80        70.43 o                         
   4   2  11       1159.01       1248.04        80.90 o                         
   5   2  11          0.22         34.18        26.90 o                         
   6   2  11        846.72        987.93        75.01 o                         
   7   2  11        839.29        830.00        71.90 o                         
   8   2  11         46.64         24.70        38.16 o                         
  -5   3  11          0.22         21.96        51.93 o                         
  -4   3  11        134.56        151.96        48.98 o                         
  -3   3  11         79.48         12.44        39.82 o                         
  -2   3  11         23.07         49.80        21.13 o                         
  -1   3  11        451.67        536.47        76.23 o                         
   0   3  11        189.65        249.74        27.23 o                         
   1   3  11        396.32        343.73        43.30 o                         
   2   3  11        633.85        784.39        63.25 o                         
   3   3  11         60.94         69.70        28.90 o                         
   4   3  11        685.62        569.49        55.73 o                         
   5   3  11        236.40        286.51        39.95 o                         
   6   3  11          1.49          9.70        29.99 o                         
   7   3  11        592.23        743.45        72.05 o                         
  -4   4  11          7.96          1.63        29.08 o                         
  -3   4  11        248.20        284.08        33.76 o                         
  -2   4  11         28.45         32.06        23.11 o                         
  -1   4  11         84.44        112.16        25.98 o                         
   0   4  11        632.30        718.15        62.13 o                         
   1   4  11        239.83        296.24        40.40 o                         
   2   4  11        433.54        505.92        55.67 o                         
   3   4  11        523.07        498.14        54.37 o                         
   4   4  11         79.61        119.34        35.07 o                         
   5   4  11        441.63        595.34        62.29 o                         
   6   4  11         30.43         18.75        33.08 o                         
   7   4  11         21.22         16.98        36.39 o                         
  -3   5  11          9.87         22.85        30.04 o                         
  -2   5  11        131.67        144.48        31.74 o                         
  -1   5  11         57.96        111.61        37.06 o                         
   0   5  11         88.24        142.72        33.97 o                         
   1   5  11        366.09        367.49        45.49 o                         
   2   5  11          6.52        -20.73        27.12 o                         
   3   5  11        242.25        169.74        40.17 o                         
   4   5  11        323.81        346.65        48.13 o                         
   5   5  11         50.99         26.47        34.63 o                         
   6   5  11        252.23        233.52        47.68 o                         
  -2   6  11          4.33         13.67        41.68 o                         
  -1   6  11         63.03         66.61        40.36 o                         
   0   6  11         43.35         50.73        35.07 o                         
   1   6  11         56.72         57.79        32.86 o                         
   2   6  11         78.27        118.67        36.62 o                         
   3   6  11         10.28          3.09        33.30 o                         
   4   6  11        290.17        341.07        48.79 o                         
   5   6  11         80.37         24.04        35.73 o                         
   0   7  11         48.53          9.04        39.26 o                         
   1   7  11          7.03         58.66        35.72 o                         
   2   7  11         84.15         63.09        37.50 o                         
   3   7  11         74.85         93.52        41.03 o                         
   4   7  11          0.79         10.58        37.27 o                         
  -1  -6  12         94.38        147.80        35.96 o                         
   0  -6  12        243.22        191.58        40.39 o                         
   1  -6  12          1.77         56.56        25.80 o                         
   2  -6  12        248.98        234.94        29.10 o                         
   3  -6  12        279.74        283.22        32.86 o                         
  -3  -5  12          1.14          7.92        25.69 o                         
  -2  -5  12        122.92        116.12        37.95 o                         
  -1  -5  12         12.04          4.83        20.04 o                         
   0  -5  12        111.50        123.98        33.09 o                         
   1  -5  12        217.31        193.80        32.11 o                         
   2  -5  12         47.73         63.50        22.21 o                         
   3  -5  12        355.25        350.24        37.43 o                         
   4  -5  12        174.69        162.39        44.78 o                         
  -4  -4  12        202.90        196.51        28.43 o                         
  -3  -4  12         88.18         23.06        22.58 o                         
  -2  -4  12         88.02         94.41        22.00 o                         
  -1  -4  12        245.28        293.70        26.50 o                         
   0  -4  12          5.97         -4.51        15.77 o                         
   1  -4  12        206.81        246.88        25.74 o                         
   2  -4  12        267.69        251.63        26.29 o                         
   3  -4  12         24.16         38.26        44.33 o                         
   4  -4  12        348.44        402.94        35.43 o                         
   5  -4  12        147.07        134.64        35.40 o                         
  -4  -3  12         31.68         43.07        32.53 o                         
  -3  -3  12        243.71        257.83        27.56 o                         
  -2  -3  12         14.17         37.73        19.94 o                         
  -1  -3  12        482.16        487.59        32.38 o                         
   0  -3  12        764.92        786.19        33.39 o                         
   1  -3  12          1.44         18.33        13.40 o                         
   2  -3  12        635.11        721.58        39.99 o                         
   3  -3  12        676.14        605.46        38.77 o                         
   4  -3  12          4.70          1.45        21.23 o                         
   5  -3  12        374.01        419.03        48.36 o                         
   6  -3  12        116.54        117.05        37.52 o                         
  -5  -2  12         56.97         67.75        25.59 o                         
  -4  -2  12         34.66         42.24        22.66 o                         
  -3  -2  12         21.09          1.56        23.93 o                         
  -2  -2  12        288.62        359.15        24.79 o                         
  -1  -2  12         16.37         27.31        14.15 o                         
   0  -2  12        467.04        355.81        27.15 o                         
   1  -2  12       1059.62       1360.22        46.90 o                         
   2  -2  12         71.61         74.61        21.73 o                         
   3  -2  12        911.44        962.03        49.40 o                         
   4  -2  12        581.54        639.55        42.55 o                         
   5  -2  12        155.25        210.54        27.71 o                         
   6  -2  12        491.40        613.06        58.54 o                         
   7  -2  12         71.17         82.41        89.99 o                         
  -5  -1  12         32.34         59.46        25.15 o                         
  -4  -1  12        181.65        244.21        26.04 o                         
  -3  -1  12        166.03        188.43        27.15 o                         
  -2  -1  12        191.43        190.43        18.15 o                         
  -1  -1  12        264.14        267.58        19.46 o                         
   0  -1  12        247.87        335.07        22.43 o                         
   1  -1  12        788.61        870.52        35.21 o                         
   2  -1  12        149.61        135.76        23.17 o                         
   3  -1  12         21.50          5.22        16.32 o                         
   4  -1  12        846.41       1009.13        51.20 o                         
   5  -1  12         24.40         13.72        22.34 o                         
   6  -1  12        414.34        516.82        57.65 o                         
   7  -1  12        570.12        586.24        61.21 o                         
  -5   0  12         45.28         18.75        37.27 o                         
  -4   0  12         78.79        106.40        20.88 o                         
  -3   0  12        372.27        347.07        27.51 o                         
  -2   0  12         71.32         56.07        15.39 o                         
  -1   0  12        389.88        482.61        28.02 o                         
   0   0  12        466.06        553.19        28.76 o                         
   1   0  12          0.73          1.93        13.08 o                         
   2   0  12        520.29        456.54        42.10 o                         
   3   0  12        177.49        220.88        24.67 o                         
   4   0  12        149.97        179.44        24.39 o                         
   5   0  12        499.85        482.80        50.16 o                         
   6   0  12         30.15         18.53        29.77 o                         
   7   0  12        348.42        391.70        51.67 o                         
  -5   1  12         62.54         89.33        40.80 o                         
  -4   1  12         27.50         31.46        26.18 o                         
  -3   1  12         82.31         78.89        17.44 o                         
  -2   1  12        219.56        246.58        20.56 o                         
  -1   1  12         22.00         14.59        14.05 o                         
   0   1  12        583.91        767.29        68.33 o                         
   1   1  12        390.26        353.77        30.22 o                         
   2   1  12        132.84        114.03        21.22 o                         
   3   1  12        952.27        919.79        65.76 o                         
   4   1  12        348.27        373.66        45.71 o                         
   5   1  12        259.98        194.70        35.54 o                         
   6   1  12        667.77        646.01        62.57 o                         
   7   1  12         87.92        110.51        36.40 o                         
  -4   2  12         77.59         97.52        30.18 o                         
  -3   2  12         33.02         78.01        26.22 o                         
  -2   2  12        115.05        133.43        17.95 o                         
  -1   2  12        115.00        137.91        17.70 o                         
   0   2  12         43.15         63.13        23.51 o                         
   1   2  12        577.12        691.72        61.90 o                         
   2   2  12        255.75        286.99        40.40 o                         
   3   2  12        149.84        135.26        31.77 o                         
   4   2  12       1081.56        998.98        73.76 o                         
   5   2  12        247.72        279.01        40.17 o                         
   6   2  12        259.31        203.74        39.29 o                         
   7   2  12        551.91        576.26        66.07 o                         
  -4   3  12         36.60         41.96        30.47 o                         
  -3   3  12        114.37        163.41        30.32 o                         
  -2   3  12         30.18         33.59        24.84 o                         
  -1   3  12        277.16        246.44        30.49 o                         
   0   3  12        376.59        345.21        32.89 o                         
   1   3  12          9.19         41.68        27.79 o                         
   2   3  12        285.01        256.99        39.30 o                         
   3   3  12        230.25        198.43        39.73 o                         
   4   3  12        118.29        108.10        32.43 o                         
   5   3  12        220.41        185.39        36.64 o                         
   6   3  12         60.26         80.73        36.61 o                         
   7   3  12        313.45        332.25        52.54 o                         
  -3   4  12         74.15        152.36        46.76 o                         
  -2   4  12        118.53        136.29        31.58 o                         
  -1   4  12          7.67          6.43        24.60 o                         
   0   4  12        327.96        332.75        44.82 o                         
   1   4  12        390.62        331.30        46.16 o                         
   2   4  12         28.96         10.81        29.11 o                         
   3   4  12        190.94        151.83        36.85 o                         
   4   4  12        117.76        180.91        36.84 o                         
   5   4  12        128.85        140.10        37.29 o                         
   6   4  12         46.46        -10.37        41.24 o                         
  -2   5  12         43.10         54.89        31.25 o                         
  -1   5  12         60.59        105.43        38.82 o                         
   0   5  12          0.16         38.37        37.05 o                         
   1   5  12        199.04        154.26        39.72 o                         
   2   5  12         42.00         73.66        32.86 o                         
   3   5  12         55.15         47.64        34.19 o                         
   4   5  12        351.73        348.00        49.46 o                         
   5   5  12          0.98          3.09        36.83 o                         
   6   5  12        105.34         95.30        42.80 o                         
  -1   6  12         20.11        -21.61        40.58 o                         
   0   6  12         29.38         33.30        39.26 o                         
   1   6  12          7.61         -9.70        32.64 o                         
   2   6  12        112.85         77.43        38.39 o                         
   3   6  12          6.34          7.28        32.20 o                         
   4   6  12        123.88        115.60        39.71 o                         
  -1  -5  13         49.16         79.40        34.63 o                         
   0  -5  13         22.73         60.21        34.62 o                         
   1  -5  13        138.89        158.03        27.29 o                         
   2  -5  13         15.59         18.78        24.93 o                         
   3  -5  13        155.46        168.98        29.17 o                         
  -2  -4  13          0.07         20.01        41.57 o                         
  -1  -4  13        167.09        208.60        42.03 o                         
   0  -4  13        157.36        144.24        50.64 o                         
   1  -4  13         35.67         25.89        20.85 o                         
   2  -4  13        224.50        212.98        27.38 o                         
   3  -4  13         68.01         48.59        24.15 o                         
   4  -4  13        175.39        263.20        30.86 o                         
  -3  -3  13        134.83        146.52        27.35 o                         
  -2  -3  13        133.53        168.76        51.74 o                         
  -1  -3  13         42.95         89.42        20.70 o                         
   0  -3  13        482.38        460.09        28.62 o                         
   1  -3  13        209.35        156.56        23.96 o                         
   2  -3  13        110.62        103.39        22.69 o                         
   3  -3  13        422.45        518.87        63.94 o                         
   4  -3  13         67.26         74.12        24.47 o                         
   5  -3  13        141.25        174.15        30.47 o                         
  -4  -2  13         55.38         87.03        26.12 o                         
  -3  -2  13          0.05         23.60        38.26 o                         
  -2  -2  13        157.52        150.74        23.12 o                         
  -1  -2  13        168.64        141.03        18.31 o                         
   0  -2  13        130.62        150.39        17.82 o                         
   1  -2  13        520.10        404.62        26.81 o                         
   2  -2  13         46.30         23.99        20.74 o                         
   3  -2  13        338.86        327.48        29.35 o                         
   4  -2  13        378.43        458.91        40.42 o                         
   5  -2  13          1.91          2.66        24.08 o                         
   6  -2  13        207.74        314.47        49.43 o                         
  -4  -1  13         55.53         68.03        24.89 o                         
  -3  -1  13        165.10        141.06        23.74 o                         
  -2  -1  13          0.39        -19.13        15.83 o                         
  -1  -1  13         79.33        101.78        17.29 o                         
   0  -1  13        228.72        176.26        30.57 o                         
   1  -1  13         99.90        114.31        17.14 o                         
   2  -1  13        131.58         94.86        35.41 o                         
   3  -1  13          4.46         23.02        21.20 o                         
   4  -1  13        612.50        574.62        46.97 o                         
   5  -1  13        198.74        135.50        33.54 o                         
   6  -1  13         29.36         73.88        36.17 o                         
  -4   0  13          7.92         15.85        22.07 o                         
  -3   0  13         96.33         57.75        18.55 o                         
  -2   0  13        112.00         84.81        20.56 o                         
  -1   0  13         56.83         88.59        23.20 o                         
   0   0  13         90.77         75.96        16.36 o                         
   1   0  13        157.53        190.04        37.15 o                         
   2   0  13        117.33        155.35        23.53 o                         
   3   0  13        302.40        233.81        26.70 o                         
   4   0  13          9.04          0.44        26.46 o                         
   5   0  13        412.52        390.93        47.49 o                         
   6   0  13        198.41        267.46        43.69 o                         
  -4   1  13          8.62         -2.21        35.72 o                         
  -3   1  13          3.80          1.51        18.30 o                         
  -2   1  13        162.70        189.99        20.07 o                         
  -1   1  13          3.52         15.98        16.46 o                         
   0   1  13         68.53        102.05        19.63 o                         
   1   1  13        476.59        539.06        51.15 o                         
   2   1  13          7.27         31.41        19.93 o                         
   3   1  13        292.95        330.73        42.39 o                         
   4   1  13        754.06        703.56        62.15 o                         
   5   1  13          3.62        -45.98        30.65 o                         
   6   1  13        276.16        299.99        47.24 o                         
  -3   2  13         30.34         72.40        30.09 o                         
  -2   2  13         18.16         53.07        20.86 o                         
  -1   2  13        119.42        141.09        26.18 o                         
   0   2  13         36.10         38.84        18.21 o                         
   1   2  13        189.78        168.83        38.84 o                         
   2   2  13        421.30        374.64        45.06 o                         
   3   2  13          6.77         45.65        27.79 o                         
   4   2  13        397.09        320.03        45.06 o                         
   5   2  13        347.37        365.66        47.69 o                         
   6   2  13         12.59         34.18        32.86 o                         
  -3   3  13         98.18         81.70        41.58 o                         
  -2   3  13         85.83        123.33        38.38 o                         
  -1   3  13         31.96         33.05        26.95 o                         
   0   3  13        181.34        196.18        42.81 o                         
   1   3  13         55.79         72.12        33.97 o                         
   2   3  13         66.67         84.26        33.31 o                         
   3   3  13        192.72        235.47        41.71 o                         
   4   3  13          0.31          6.84        32.20 o                         
   5   3  13        141.28        157.53        43.24 o                         
   6   3  13        105.63         49.64        35.52 o                         
  -2   4  13        116.32        150.73        33.63 o                         
  -1   4  13         47.21         91.37        32.21 o                         
   0   4  13         52.82         44.11        35.51 o                         
   1   4  13        177.22        185.80        42.59 o                         
   2   4  13          7.23         63.07        35.28 o                         
   3   4  13         49.86         82.27        37.94 o                         
   4   4  13        102.36        126.18        39.71 o                         
   5   4  13         13.98        -20.73        34.62 o                         
  -1   5  13         33.96         33.74        46.98 o                         
   0   5  13          8.84         27.79        36.61 o                         
   1   5  13        105.31        101.26        42.36 o                         
   2   5  13         53.48         86.02        38.82 o                         
   3   5  13          0.93         50.72        36.83 o                         
   4   5  13        277.76        293.14        48.78 o                         
  -1  -4  14         42.33         84.91        33.52 o                         
   0  -4  14        154.97        167.02        37.95 o                         
   1  -4  14          4.14         28.38        34.29 o                         
   2  -4  14        130.47        127.76        26.88 o                         
   3  -4  14        100.61         80.54        35.52 o                         
  -2  -3  14        131.44        134.51        26.74 o                         
  -1  -3  14          0.46        -26.38        23.37 o                         
   0  -3  14        128.97        135.38        32.87 o                         
   1  -3  14        273.56        264.55        30.51 o                         
   2  -3  14          0.16          1.91        23.34 o                         
   3  -3  14        156.15         96.54        25.86 o                         
   4  -3  14        113.78        138.39        29.37 o                         
  -2  -2  14         67.66         33.03        21.54 o                         
  -1  -2  14        107.23        117.79        19.40 o                         
   0  -2  14         15.13         -1.43        15.83 o                         
   1  -2  14        162.07        186.14        29.90 o                         
   2  -2  14        120.03        132.02        46.88 o                         
   3  -2  14         32.77         15.74        33.41 o                         
   4  -2  14        229.90        234.48        31.33 o                         
   5  -2  14         88.63         36.88        29.54 o                         
  -3  -1  14         83.97         60.29        24.01 o                         
  -2  -1  14         27.06         21.52        21.57 o                         
  -1  -1  14         28.20         37.79        19.06 o                         
   0  -1  14        126.36        143.70        19.85 o                         
   1  -1  14         30.15         11.50        16.90 o                         
   2  -1  14        162.38        203.61        27.61 o                         
   3  -1  14         60.69         95.96        28.45 o                         
   4  -1  14        149.86        152.49        27.52 o                         
   5  -1  14        327.40        379.52        52.32 o                         
  -3   0  14         23.44          1.91        23.59 o                         
  -2   0  14         87.15        144.66        33.44 o                         
  -1   0  14          6.04        -24.89        16.59 o                         
   0   0  14         81.14        105.84        19.44 o                         
   1   0  14        310.97        357.68        26.70 o                         
   2   0  14         29.79        -10.40        21.46 o                         
   3   0  14        244.70        245.10        58.05 o                         
   4   0  14         92.99        118.24        35.30 o                         
   5   0  14        156.37        183.80        41.26 o                         
  -2   1  14        121.23        164.82        40.36 o                         
  -1   1  14         22.83         52.44        19.21 o                         
   0   1  14          0.32         -4.57        24.75 o                         
   1   1  14        509.62        561.03        42.56 o                         
   2   1  14        136.34        131.18        26.92 o                         
   3   1  14          8.95         -3.75        33.74 o                         
   4   1  14        461.38        520.88        61.19 o                         
   5   1  14         63.10         63.74        35.73 o                         
  -2   2  14          1.42        -25.44        28.85 o                         
  -1   2  14        122.38        106.57        21.44 o                         
   0   2  14         68.71         69.62        28.07 o                         
   1   2  14         20.33         41.24        34.40 o                         
   2   2  14        232.72        258.23        46.57 o                         
   3   2  14         61.58         81.61        33.97 o                         
   4   2  14         73.22         23.82        32.42 o                         
   5   2  14        217.83        201.71        43.70 o                         
  -1   3  14          0.11         -5.82        30.64 o                         
   0   3  14         64.79         95.95        35.95 o                         
   1   3  14         84.40        105.22        43.23 o                         
   2   3  14          6.53        -16.10        34.18 o                         
   3   3  14         70.13         42.57        35.29 o                         
   4   3  14         14.93         25.80        36.83 o                         
   5   3  14        104.04         83.17        39.05 o                         
   0   4  14          0.62          0.66        38.37 o                         
   1   4  14         69.43         73.23        38.60 o                         
   2   4  14         27.85         85.13        41.46 o                         
   3   4  14         11.37         20.95        37.27 o                         
   4   4  14         97.02         79.85        40.15 o                         
   0  -2  15         16.94          3.88        24.46 o                         
   1  -2  15         48.12         45.71        25.58 o                         
   2  -2  15        112.39        153.15        27.75 o                         
   3  -2  15          4.10         -1.40        25.50 o                         
  -1  -1  15          6.10         10.58        19.27 o                         
   0  -1  15         63.97        104.83        22.86 o                         
   1  -1  15          2.93         39.17        23.63 o                         
   2  -1  15         91.41         91.71        26.72 o                         
   3  -1  15        112.98         90.69        50.30 o                         
   4  -1  15         10.27         14.62        27.68 o                         
  -1   0  15         56.99         69.31        20.36 o                         
   0   0  15         40.51         60.05        20.68 o                         
   1   0  15        154.66        198.60        30.08 o                         
   2   0  15          5.83         34.74        24.89 o                         
   3   0  15        130.80        103.22        28.52 o                         
   4   0  15        111.17        156.41        45.89 o                         
  -1   1  15         43.32         82.01        23.09 o                         
   0   1  15         51.60         65.27        33.07 o                         
   1   1  15        134.22        142.64        64.86 o                         
   2   1  15        124.15        155.54        44.12 o                         
   3   1  15         37.88         85.57        38.60 o                         
   4   1  15        141.57        154.22        42.80 o                         
   0   2  15         20.36         -1.68        36.94 o                         
   1   2  15         11.71         73.21        43.66 o                         
   2   2  15         69.00         54.26        38.38 o                         
   3   2  15         67.29          9.93        34.19 o                         
   1   3  15         53.16         46.32        44.11 o                         
   2   3  15          0.16         -9.70        43.44 o                         
                                                                                
